# Supplementary material for: Phylogeny and evolution of Lasiopodomys in subfamily Arvivolinae based on mitochondrial genomics
Source: PeerJ. 2021 Mar 16;9:e10850. doi: 10.7717/peerj.10850 (PMC7977381; doi:10.7717/peerj.10850)
Supplement: Supplemental Information 1 [file peerj-09-10850-s001.xls]

## Sheet: Sheet1
	Appendix 1 List of species used in this study and their accession numbers in GenBank.
	Taxon	GenBank no.
	Cricetulus griseus	DQ390542
	Cricetulus kamensis	KJ680375
	Cricetulus longicaudatus	KM067270
	Dicrostonyx groenlandicus	KX712239
	Dicrostonyx hudsonius	KX683880
	Dicrostonyx torquatus	KX066190
	Eothenomys chinensis	FJ483847
	Eothenomys inez	KU200225
	Eothenomys melanogaster	KP997311
	Eothenomys miletus	KX014874
	Lasiopodomys brabdtii 1	This study
	Lasiopodomys brabdtii 2	This study
	Lasiopodomys brabdtii 3	This study
	Lasiopodomys gregalis 1	MN199169
	Lasiopodomys gregalis 2	MN199170
	Lasiopodomys mandarinus 1	KF819832
	Lasiopodomys mandarinus 2	JX014233
	Lasiopodomys mandarinus 3	This study
	Lasiopodomys mandarinus 4	This study
	Lasiopodomys mandarinus 5	This study
	Microtus agrestis	MH152570
	Microtus arvalis	MG948434
	Microtus fortis 1	JF261174
	Microtus fortis 2	JF261175
	Microtus kikuchii	AF348082
	Microtus ochrogaster	KT166982
	Microtus rossiaemeridionalis	DQ015676
	Myodes glareolus 1	CM015301
	Myodes glareolus 2	KF918859
	Myodes glareolus 3	KM892809
	Myodes rufocanus	KT725595
	Neodon fuscus 1	MG833880
	Neodon fuscus 2	This study
	Neodon fuscus 3	This study
	Neodon fuscus 4	This study
	Neodon irene	HQ416908
	Neodon sikimensis	KU891252
	Ondatra zibethicus 1	KU177045
	Ondatra zibethicus 2	KX377613
	Proedromys liangshanensis	FJ463038
