# Supplementary material for: Phylogeny and evolution of Lasiopodomys in subfamily Arvivolinae based on mitochondrial genomics
Source: PeerJ. 2021 Mar 16;9:e10850. doi: 10.7717/peerj.10850 (PMC7977381; doi:10.7717/peerj.10850)
Supplement: Supplemental Information 2 [file peerj-09-10850-s002.xls]

## Sheet: Sheet1
Appendix 2 All presence records among N. fuscus, L. brandtii, L. mandarinus, and L. gregalis.
Species	Latitude	Longitude
N. fuscus	34.9161	98.2088
N. fuscus	33.2785	100.664
N. fuscus	33.8539	95.6125
N. fuscus	32.8636	98.1022
N. fuscus	34.4788	100.245
N. fuscus	30.0341	101.013
N. fuscus	35.48	97.85
N. fuscus	35.85	93.78
N. fuscus	32.2681	100.333
N. fuscus	31.6252	99.9914
N. fuscus	31.2125	98.8236
N. fuscus	32.9955	97.0081
N. fuscus	33.3699	97.1079
N. fuscus	34.1281	95.7963
N. fuscus	34.216	92.4356
N. fuscus	33.7511	99.6504
N. fuscus	35.5891	99.9868
N. fuscus	37.3214	100.146
N. fuscus	33.3246	100.545
N. fuscus	35.2547	100.577
N. fuscus	36.9268	101.684
N. fuscus	36.8441	101.957
L. brandtii	43.9312	116.079
L. brandtii	39.6864	115.923
L. brandtii	39.8397	114.583
L. brandtii	44.61	114.18
L. brandtii	47.8449	105.863
L. brandtii	46.8598	100.149
L. brandtii	47.5716	106.042
L. brandtii	45.9214	104.896
L. brandtii	47.2608	103.172
L. brandtii	47.2	116.25
L. brandtii	47.4896	101.91
L. brandtii	49.1363	117.799
L. brandtii	48.96	117.74
L. brandtii	40.8231	114.881
L. brandtii	47.7791	112.178
L. brandtii	48.5548	113.318
L. brandtii	48.1261	114.331
L. brandtii	47.9244	112.976
L. brandtii	47.4287	112.56
L. brandtii	46.6503	109.433
L. brandtii	47.6316	106.44
L. brandtii	46.9382	103.713
L. brandtii	47.8262	102.008
L. brandtii	48.7932	102.655
L. brandtii	42.4268	115.272
L. brandtii	50.48	116.07
L. brandtii	52.11	113.41
L. brandtii	49.5833	117.417
L. brandtii	48.3667	116.167
L. brandtii	48.45	116.133
L. brandtii	49.1167	116.817
L. brandtii	48.45	117.25
L. brandtii	48.35	118.15
L. brandtii	49.15	117.617
L. brandtii	49.2167	118.083
L. brandtii	49.7167	118.75
L. brandtii	49.25	118.333
L. brandtii	49.2	118.467
L. brandtii	49.2	118.917
L. brandtii	49.1667	119.75
L. brandtii	48.8	119.85
L. brandtii	119.85	119.133
L. brandtii	44.4667	112.667
L. brandtii	44.4833	113.083
L. brandtii	46.7667	115.533
L. brandtii	43.7	116.583
L. brandtii	45.7	115.633
L. brandtii	45.1333	116.567
L. brandtii	46.1667	118.45
L. brandtii	44.95	116.517
L. brandtii	44.9667	118.583
L. brandtii	44.7833	117.467
L. brandtii	44.3667	117.75
L. brandtii	42.3333	113.333
L. brandtii	42.5	114.5
L. brandtii	42.3333	115.167
L. brandtii	42.5833	115.467
L. brandtii	41.6667	115.25
L. brandtii	43.25	116.767
L. brandtii	43.2333	117.333
L. brandtii	43.9167	117.183
L. mandarinus	31.8226	117.224
L. mandarinus	31.8896	117.464
L. mandarinus	51.8333	107.6
L. mandarinus	34.7906	114.341
L. mandarinus	34.4448	111.059
L. mandarinus	34.7201	113.97
L. mandarinus	34.8667	114.417
L. mandarinus	40.8167	111.65
L. mandarinus	41.4	117.714
L. mandarinus	41.2076	117.754
L. mandarinus	39.8226	115.569
L. mandarinus	39.7465	116.137
L. mandarinus	37.0999	122.099
L. mandarinus	37.8187	112.515
L. mandarinus	39.0006	112.298
L. mandarinus	37.87	112.544
L. mandarinus	38.0578	112.667
L. mandarinus	37.6077	112.353
L. mandarinus	37.4	112.583
L. mandarinus	34.5139	109.767
L. mandarinus	34.5456	110.241
L. mandarinus	32.5107	120.122
L. mandarinus	32.1738	120.047
L. mandarinus	32.1738	120.047
L. mandarinus	32.529	120.464
L. mandarinus	32.4368	119.565
L. mandarinus	34.7695	110.303
L. mandarinus	34.7525	110.303
L. mandarinus	34.7796	111.008
L. mandarinus	35.1453	110.769
L. mandarinus	35.4158	110.832
L. mandarinus	37.2649	111.781
L. mandarinus	37.4377	112.022
L. mandarinus	39.5113	112.282
L. mandarinus	49.7805	103.275
L. mandarinus	35.09	126.51
L. mandarinus	38.1588	127.311
L. mandarinus	37.5533	126.985
L. mandarinus	37.2911	127.009
L. mandarinus	57.25	98.6667
L. mandarinus	50.178	107.64
L. mandarinus	50.8833	106.017
L. gregalis	73.33	70.06
L. gregalis	56.83	61.33
L. gregalis	53.75	78.06
L. gregalis	52.45	83.01
L. gregalis	50.32	87.75
L. gregalis	53.19	91.28
L. gregalis	51.29	94.94
L. gregalis	50.99	94.52
L. gregalis	50.42	89.99
L. gregalis	50.37	106.25
L. gregalis	52.14	106.32
L. gregalis	52.63	111.3
L. gregalis	51.96	107.4
L. gregalis	52.11	113.41
L. gregalis	52.28	117.65
L. gregalis	60.37	120.63
L. gregalis	72.38	126.47
L. gregalis	68.9	157.6
L. gregalis	50.64	115.67
L. gregalis	51.36	118.22
L. gregalis	50.12	118.67
L. gregalis	51.96	116.58
L. gregalis	50.23	115.68
L. gregalis	50	115.72
L. gregalis	50.18	84.7
L. gregalis	50.32	87.75
L. gregalis	49.83	89.49
L. gregalis	42.65	74.48
L. gregalis	39.72	73.24
L. gregalis	68	66
L. gregalis	69.74	70.09
L. gregalis	73.33	70.06
L. gregalis	62.88	133.94
L. gregalis	72.38	126.47
L. gregalis	70.63	147.87
L. gregalis	68.9	157.6
L. gregalis	52.11	113.41
L. gregalis	52.68	116.28
L. gregalis	51.45	127.65
L. gregalis	50.52	128.84
L. gregalis	50.69	114.68
L. gregalis	50.64	115.67
L. gregalis	50.48	116.07
L. gregalis	51.56	116.67
L. gregalis	51.36	118.22
L. gregalis	50.93	117.94
L. gregalis	50.3	118.5
L. gregalis	55.8167	60.9
L. gregalis	54.4333	64.75
L. gregalis	54.3667	64.4833
L. gregalis	54.6	64.45
L. gregalis	55.3333	66.8333
L. gregalis	55.2833	67.2833
L. gregalis	49.53	98.9
L. gregalis	47.59	118.55
L. gregalis	47.7	117.8
L. gregalis	49.08	114.16
L. gregalis	47	118
L. gregalis	47.45	90.88
L. gregalis	49.4	96.92
L. gregalis	48.86	112.19
L. gregalis	51.82	75.92
L. gregalis	47.87	83.22
L. gregalis	53.19	91.28
L. gregalis	47.87	83.22
L. gregalis	43.0933	80.8556
L. gregalis	50.6333	119.35
L. gregalis	43.9312	116.079
L. gregalis	44.5	117.833
L. gregalis	49.3284	119.424
L. gregalis	49.3167	120.083
L. gregalis	49.4286	20.1269
L. gregalis	50.4167	19.8167
L. gregalis	50.05	19.88
L. gregalis	50.05	14.26
L. gregalis	48.15	17.117
L. gregalis	41.8504	114.594
L. gregalis	41.1569	114.714
L. gregalis	41.6676	115.682
L. gregalis	41.0744	113.963
L. gregalis	41.9478	117.754
L. gregalis	47.8279	88.1337
L. gregalis	48.0634	86.4322
