# Supplementary material for: Phylogeny and evolution of Lasiopodomys in subfamily Arvivolinae based on mitochondrial genomics
Source: PeerJ. 2021 Mar 16;9:e10850. doi: 10.7717/peerj.10850 (PMC7977381; doi:10.7717/peerj.10850)
Supplement: Supplemental Information 3 [file peerj-09-10850-s003.xls]

## Sheet: cor_pearson
Appendix 3 Correlated bioclimatic values using Pearson’s correlation analysis.
	bio1	bio2	bio3	bio4	bio5	bio6	bio7	bio8	bio9	bio10	bio11	bio12	bio13	bio14	bio15	bio16	bio17	bio18	bio19
bio1	1	-0.581839	0.238779	-0.572789	0.589525	0.923233	-0.639752	0.72549	0.897824	0.729226	0.917408	0.42084	0.43248	-0.0996819	0.0727636	0.412997	0.0973337	0.412396	0.0629209
bio2	-0.581839	1	0.409414	0.0322386	-0.562752	-0.474304	0.200981	-0.668257	-0.394725	-0.674461	-0.392143	-0.358376	-0.372041	-0.0347797	-0.189189	-0.347857	-0.1242	-0.347257	-0.0958943
bio3	0.238779	0.409414	1	-0.886651	-0.548498	0.526383	-0.801482	-0.441713	0.448143	-0.444161	0.582494	0.0181117	-0.0526566	0.0197223	-0.341763	-0.00825652	0.0872668	-0.00819353	0.0581392
bio4	-0.572789	0.0322386	-0.886651	1	0.309042	-0.82265	0.982088	0.136684	-0.693414	0.139922	-0.849713	-0.221666	-0.134454	-0.0496575	0.312635	-0.176428	-0.156811	-0.176299	-0.113232
bio5	0.589525	-0.562752	-0.548498	0.309042	1	0.26199	0.229537	0.964606	0.349818	0.974599	0.232488	0.182788	0.2963	-0.236933	0.373933	0.227812	-0.129525	0.227261	-0.125596
bio6	0.923233	-0.474304	0.526383	-0.82265	0.26199	1	-0.879108	0.431273	0.903457	0.434847	0.992559	0.341572	0.320385	-0.0602253	-0.0846927	0.320843	0.0988196	0.320348	0.0520701
bio7	-0.639752	0.200981	-0.801482	0.982088	0.229537	-0.879108	1	0.0413951	-0.737564	0.0427225	-0.886043	-0.252894	-0.175827	-0.0556523	0.270156	-0.209822	-0.162709	-0.209596	-0.113666
bio8	0.72549	-0.668257	-0.441713	0.136684	0.964606	0.431273	0.0413951	1	0.498363	0.991244	0.401263	0.331918	0.421332	-0.164861	0.400615	0.363974	-0.0269899	0.363848	-0.0310045
bio9	0.897824	-0.394725	0.448143	-0.693414	0.349818	0.903457	-0.737564	0.498363	1	0.50917	0.911725	0.347578	0.365706	-0.0998432	0.0297003	0.346212	0.136772	0.345459	0.118661
bio10	0.729226	-0.674461	-0.444161	0.139922	0.974599	0.434847	0.0427225	0.991244	0.50917	1	0.402785	0.292287	0.387368	-0.189542	0.352927	0.324921	-0.0476295	0.324287	-0.0524644
bio11	0.917408	-0.392143	0.582494	-0.849713	0.232488	0.992559	-0.886043	0.401263	0.911725	0.402785	1	0.363201	0.335128	-0.0549979	-0.0936062	0.339907	0.120348	0.339451	0.0768861
bio12	0.42084	-0.358376	0.0181117	-0.221666	0.182788	0.341572	-0.252894	0.331918	0.347578	0.292287	0.363201	1	0.956907	0.386663	0.451927	0.983413	0.663405	0.983442	0.656928
bio13	0.43248	-0.372041	-0.0526566	-0.134454	0.2963	0.320385	-0.175827	0.421332	0.365706	0.387368	0.335128	0.956907	1	0.267957	0.649896	0.989937	0.562793	0.989783	0.561462
bio14	-0.0996819	-0.0347797	0.0197223	-0.0496575	-0.236933	-0.0602253	-0.0556523	-0.164861	-0.0998432	-0.189542	-0.0549979	0.386663	0.267957	1	-0.19703	0.314081	0.858476	0.314456	0.853086
bio15	0.0727636	-0.189189	-0.341763	0.312635	0.373933	-0.0846927	0.270156	0.400615	0.0297003	0.352927	-0.0936062	0.451927	0.649896	-0.19703	1	0.583549	-0.0197182	0.584345	0.00299114
bio16	0.412997	-0.347857	-0.00825652	-0.176428	0.227812	0.320843	-0.209822	0.363974	0.346212	0.324921	0.339907	0.983413	0.989937	0.314081	0.583549	1	0.606391	0.999992	0.603884
bio17	0.0973337	-0.1242	0.0872668	-0.156811	-0.129525	0.0988196	-0.162709	-0.0269899	0.136772	-0.0476295	0.120348	0.663405	0.562793	0.858476	-0.0197182	0.606391	1	0.606275	0.984431
bio18	0.412396	-0.347257	-0.00819353	-0.176299	0.227261	0.320348	-0.209596	0.363848	0.345459	0.324287	0.339451	0.983442	0.989783	0.314456	0.584345	0.999992	0.606275	1	0.603797
bio19	0.0629209	-0.0958943	0.0581392	-0.113232	-0.125596	0.0520701	-0.113666	-0.0310045	0.118661	-0.0524644	0.0768861	0.656928	0.561462	0.853086	0.00299114	0.603884	0.984431	0.603797	1
