# Supplementary material for: Phylogeny and evolution of Lasiopodomys in subfamily Arvivolinae based on mitochondrial genomics
Source: PeerJ. 2021 Mar 16;9:e10850. doi: 10.7717/peerj.10850 (PMC7977381; doi:10.7717/peerj.10850)
Supplement: Supplemental Information 5 [file peerj-09-10850-s005.txt]

>Lasiopodomys brabdtii 1 mitochondrion, complete genome.
GTTAATGTAGCTTATTAAAAGCAAAGCACTGAAAATGCTTAGATGGATGCTAGCATCCCA
TAAACAATAAAAGGTTTGGTCCTGGCCTTATAATTAGTTAGAGGTAGAGTTACACATGCG
AATTTCCATAAACCAGTGTCAAATCCCATAGAGTTATTTTTAACTCTTAGGAGAGGGTAT
CAAGTACATTCAAATAGCTAAAGACACCTTGCCTAGCCACGCCCCCACGGGACCCAGCAG
TGATAAAAATTAAGCAATGAACGAAAGTTCGACTAAGCCATACCTCTATAAGGGTTGGTA
AATTTCGTGCCAGCCACCGCGGTCATACGATTAACCCAAACTAATTATTCTCGGCGTAAA
ACGTGTTACTAGAAATATACAAAATAGAATTAAAATCCATCTAATATGTGAAAATTCATC
GCTGGGCCTAAACACAATAACGAAAGTAATTCTATTATTCACGATACACGATAGCTAAGA
TCCAAACTGGGATTAGATACCCCACTATGCTTAGCCCTAAACCTTAGTAATTTAGAAACA
AAATTATTTGCCTGAGAACTACTGGCCACAGCTTAAAACTCAAAGGACTTGGCGGTACTT
TATATCCATCTAGAGGAGCCTGTTCTATAATCGATAAACCCCGTTATACCTCACCACCCC
TTGCTAATTCAGTCTATATACCGCCATCTTCAGCAAACCCTAAAAAGGAACAACAGTAAG
CAAGAGAATCACCATAAAAACGTTAGGTCAAGGTGTAGCCAATGAGGTGGGAAGCAATGG
GCTACATTTTCTTGCAAAGAACATTACGCTACCCTTTATGAAACTAAAGGACAAAGGAGG
ATTTAGTAGTAAATTAAGAATAGAGTGCTTAGTTGAATTGAGCAATGAAGTGCGTACACA
CCGCCCGTCACCCTCCTCAAACTAAACAAACGAAACTCATACATAATAAAATCAAACCTT
TACTAGAGGAGGTAAGTCGTAACAAGGTAAGCATACTGGAAAGTGTGCTTGGAATAACCA
TGGTGTAGCTTAAATAGCAAAGCACCTGGTCTACACCCAGAAGACTCCACAACCAATGGA
CATCATGAGCCAAGCCTAGCCCTATCATAACCTAAATTAAACTAAAAACCATAATAAAAC
AAATCATTTGACAAAAGAGAGTATTGGAGAAAGAAACCTTTTTCCCAGGAGCTGTAGAGA
AAGTACCGCAAGGGAAAGATGAAAGAACACTAAAAAGTAAAAATAAGCAAAGATTAAACC
TTGTACCTTTTGCATAATGAGTTAACTAGAAAGCACCTAACTAAGAGACCTTAAGCTAGG
CACCCCGAAACCAAACGAGCTACCTAAGAGCAGTACAAAGAACCAACCCGTCTATGTGGC
AAAATAGTGGGATGACTCCTAGGTAGAGGTGAAAAGCCTACCGAGCTTGGTGATAGCTGG
TTGCCCGATAAATGAATCTCAGTTCAACTTTAAGAATTACCATAAGGAACAACTACCAAA
ATGTAATCTTAAATTTTAGCCTGAAGAGGGACAGCTCTTCAGTAATGGAAACAGCCTTCC
ATAGTGAACAAACCCACCACTCTATAAACCATTGTTGGCCTAAAAGCAGCCATCAATAAA
GAAAGCGTTAAAGCTCAACACTACAATTACCTAATACCACAAATCCTAATGACTTCCTAT
AACACCAATCGGGTCAATCTATAATTATATAGATGAGATACTGTTAACATGAGTAACAAG
AACACCGTTCTCCAAGCACAAGCCTATAACAACCCGGATAACCATTGTTAGTTAACATGT
TCAGGTTCACAAGCCACCATTAAACCGAACCTATAACTAAATGTTAGCCCAACACAGGCG
TGCAATAAGGAAAGATTAAAAGAAGTAAAAGGAACTCGGCAAACAAGAATCCCGCCTGTT
TACCAAAAACATCACCTCTAGCATAAAAAGTATTAGAGGCACTGCCTGCCCAGTGACATA
CGTTTAACGGCCGCGGTATCCTGACCGTGCAAAGGTAGCATAATCACTTGTTCCTTAATT
GGGGACTGGAATGAATGGCCTCACGAGGATTCAACTGTCTCTTACTTCCGATCAGTGAAA
TTGACCTCCCCGTGAAGAGGCGGGGATAACACAATAAGACGAGAAGACCCTATGGAGCTT
TAATTTCCCGGCCTAACTACCCAACTTACACCCTAATGGGTCAAAAATAAAAGATATAGG
CCAGTGATTTAGGTTGGGGTGACCTCGGAGTATAAAACAACCTCCGAACGATTTTAACCA
AGACATACAAGTCAAAGTGCTAAAAATCCAATTGACCCAATTTATTTGATCAACGGACCA
AGTTACCCTAGGGATAACAGCGCAATCCTATTCAAGAGTCCATATCGACAATTAGGGTTT
ACGACCTCGATGTTGGATCAGGACATCCCAATGGTGCAGCAGCTATTAATGGTTCGTTTG
TTCAACGATTAAAGTCCTACGTGATCTGAGTTCAGACCGGAGCAATCCAGGTCGGTTTCT
ATCTATTAACTGTTCCTCCCAGTACGAAAGGACAAGAGAAACAAGGCCTCCTTGACATAA
GCGCCTTAATACTAATAAATGAAATTATCTCAATTTAGTAAGTTAGTCCTACCATACCCT
AGACCAAGGGTTCAGTTAGGGTGGCAGAGCCCGGAAATTGCATAAGACTTAAAACCTTGT
ACCCAGAGGTTCAAATCCTCTCCCTAATAGTGTACTTAATTAACATTTTAACTCTCCTGG
TCCCAGTACTGATCGCCATAGCATTCCTCACCCTAGTTGAACGAAAAATATTAGGCTATA
TGCAACTACGCAAAGGCCCAAACATCGTGGGACCCTATGGGATCCTCCAACCATTCGCAG
ATGCCATAAAACTATTCATTAAAGAACCCCTACGCCCCCTAACTACATCCACAACCCTAT
TTATCCTAGCCCCAACACTATCTCTATCGCTAGCCTTAAGCCTATGAATCCCGCTCCCCA
TACCACATCCCTTGATTAACCTAAACTTAGGGGTCCTATTCATCCTCGCCACCTCAAGTC
TTTCAGTTTACTCCATCCTATGATCAGGCTGAGCATCCAACTCTAAATATTCTATGTTCG
GGGCCTTACGAGCAGTTGCACAAACAATCTCATACGAAGTTACAATAGCAATAATTTTAC
TCTCTGTCATCTTAATAAATGGGTCTTTCTCAATTCAATCCCTTATCTTCACACAAGAAC
CATTATGATTACTCATCCCAACCTGACCATTAGCCATAATATGATTCATCTCAACCTTAG
CAGAAACAAATCGGGCTCCATTTGACCTAACAGAAGGAGAATCAGAGCTAGTCTCTGGGT
ACAACGTAGAGTACGCCGCAGGTCCATTCGCCCTATTTTTCATAGCAGAATATATAAACA
TTATCCTAATAAACGCCCTCTCAACCATCGTATTTATAGGACCTCTACACAAAACTTTAA
TCCCCGAACTCTACACTACAGATTTCATACTAAAAACTCTAATTCTGACAACCCTCTTCC
TATGAGTTCGAGCCTCCTACCCACGATTCCGATATGATCAGTTAATACACCTTCTATGAA
AAAACTTTTTACCTTTAACCCTAGTCCTATGCATATGACATATTTCCATCCCAATCTTCA
TAGCGAGCATCCCACCTTATGCATAGAAATATGTCTGAAAAAGAGTTACTTTGATAGAGT
AAATCATAGAGGTTTTAACCCTCTTATTTCTAGAACAATAGGAATTGAACCTATACCTAA
GAATCCAAAATCCTTCGTGCTACCAAATACACCCCATTCTAAAGTAAGGTCAGCTAATAA
AGCTATCGGGCCCATACCCCGAAAATGTTGGTTCAAACCCCTCCCATACTAATCAACCCA
ATTACACTTACAATTATCTACATAACTATTATAACAGGGCCAGTAATCACTTTACTCAGC
TCTAATCTGTTTGTAATATGAATCGGATTAGAAATAAATCTACTAGCCCTTATTCCGCTA
ATAACCAAAGACTCTAACCCACGTTCCACTGAAGCAGCAACCAAATATTTTCTCACACAA
GCAACCGCCTCAATAATTTTACTCCTTTCCATCCTAATCAACTTTAAACAACTAGGTCTA
TGGGTATTTCAACCAGAAACAGATAGCACAGTCATAACCATAGTCTTTATCTCCCTAGCA
ATCAAACTAGGCTTGGCCCCTTTCCACTCATGACTACCTGAAGTCACACAAGGTATCAAC
CTTAGCGCAGGGCTCATCCTACTTACATGACAAAAAATCGCCCCACTATCAATCCTTCTC
CAATTCCATATATTAATCAACCCCCACCTGCTAACCCTATCTGCCATCATTTCAGTACTA
ATAGGAGCATGAAACGGACTTAACCAAACCCAGACACGCAAAATCATAGCCTATTCATCC
ATCGCTCACATAGGCTGAATAATCTCTATTTTATCATATAACCCAACACTAACAGTCCTC
AACCTCCTTATCTACATCATTATAACTACCCCCATATTCTTCATCTTTAATACCCATTCA
TTCACATCAATTTCCTCCATATCCCTCATATGAACCAAAATACCAATAGCCCTACCCATA
GTCTCATTAATCTTACTATCCACAGGAGGGCTGCCCCCACTCACAGGGTTTCTACCTAAA
TGAGCCATTATCACCGAACTAATAATAAACAATAACCTACCCCTAGCCTCACTAATAGCA
ATAGCCGCCCTAATTAACCTTTTCTTCTACACACGAATAATTTACTCAACCTCACTCACC
ACTTTCCCAAGCAACAACAACTCCAAAATATATATTCACCAACCCCACACAAAAACCAAC
AACACTCTCCCACCAATAATAATCATTAGTACACTAATACTTCCTCTATCCCCCCTACTT
CTATAACAGAAGTTTAGGATAGTTAGTCCAAGAGCCTTCAAAGCCCTAAGCAAACCTACA
AAGTTTAACTTCTGATAAGGACTGCAAGGCTATATCTTACATCTAATGAATGCAAATCAA
TCGCTTTAGTTAAGCTAAATCCTCTTCTAGATTGATAGGACTTAAACCTATAAACTTTTA
GTTAACAGCTAAACACCTTATTACGGCTTCAATCTACTCTCCCGCCTAAAAAAAGGGGGG
GGGGCGGGAGAGGCCTTAGTAGAATCACTCTCTACACCTTCGAATTTGCAATTCGATGTG
ATTATCACCTTAAGGCCTGGTAAAAAGAGGCATCATCCTCTGTGCTTAGATTTACAGTCT
AATGCTTACTCAGCCATTTTACCTATGTTCATCAACCGCTGATTATTCTCTACTAATCAT
AAAGATATCGGAACTTTATATCTCCTATTTGGTGCTTGAGCAGGAATAGTAGGAACAGCC
CTTAGTATCCTGATTCGAGCGGAGCTTGGTCAACCAGGCACCCTACTAGGTGACGATCAG
ATTTATAACGTGGTTGTAACAGCTCACGCATTTGTAATAATCTTTTTCATGGTTATACCA
ATTATAATCGGTGGATTCGGCAACTGACTTGTACCACTAATAATTGGGGCACCAGATATA
GCATTCCCCCGAATGAACAACATGAGCTTTTGACTTCTACCACCATCATTCCTTCTCCTA
TTAGCATCCTCCACAGTAGAAGCCGGAGCTGGGACGGGCTGAACGGTATACCCCCCGTTG
GCCGGCAATCTCGCACATGCCGGACCATCAGTTGACCTGACCATCTTTTCACTACACCTA
GCAGGTGTGTCCTCAATTCTCGGAGCAATTAACTTCATTACAACAATTATCAATATGAAA
CCACCGGCTATAACACAATACCAAACCCCCCTATTCGTCTGATCGGTTCTAATCACTGCC
GTACTTCTACTCCTCTCCCTCCCTGTCTTAGCAGCAGGAATCACTATACTTCTAACAGAT
CGTAACCTAAACACCACTTTCTTTGACCCAGCTGGGGGAGGGGACCCCATCCTATACCAA
CACTTATTCTGATTCTTTGGACACCCAGAAGTGTATATCCTCATCCTTCCTGGCTTCGGC
ATTATCTCCCATATCGTAACCTATTACTCAGGTAAAAAAGAGCCATTTGGATATATAGGA
ATGGTCTGAGCTATAATGTCAATCGGGTTCCTAGGTTTTATTGTCTGAGCCCATCACATA
TTCACAGTAGGACTTGACGTAGACACACGAGCCTACTTCACATCAGCCACAATAATTATT
GCTATCCCAACAGGAGTTAAAGTCTTTAGCTGATTAGCAACTCTACATGGAGGTAATATC
AAATGATCCCCAGCAATACTATGAGCCCTAGGCTTCATTTTCCTGTTTACAGTCGGAGGA
CTGACAGGTATCGTACTATCCAACTCTTCCCTAGACATTGTTCTACACGACACATACTAT
GTAGTAGCTCACTTCCACTACGTTCTCTCCATAGGCGCTGTTTTTGCTATCATAGCCGGA
TTCGTGCACTGATTCCCATTATTTACAGGGTATACACTAGACGAGATGTGAGCTAAAACC
CACTTTGCTATCATATTCGTAGGAGTTAACATAACATTCTTCCCACAACATTTCCTTGGC
CTCTCAGGCATACCACGACGCTACTCTGACTATCCAGATGCCTACACAACATGAAACACA
GTCTCATCCATAGGATCATTCATCTCACTAACAGCAGTTTTAATTATAGTCTTCATAATT
TGGGAGGCCTTCGCCTCTAAACGAGAAGTATTGAATGTAGACTATGCCTCCACAAACCTG
GAATGACTCCACGGCTGCCCCCCGCCATATCACACATTTGAAGAACCAACCTTTATTAAA
GTGGGATAAGAAAGGAAGGATTCGAACCCCCTAAAACTGGTTTCAAGCCAGCACCATAAC
CTCTATGTCTTTCTCAATGAGATATTAGTAAATAAATTACATAACTTTGTCAAAGTTAAA
TTATAGGCTGGACCCTATATATCTTATATGGCTTATCCCTTCCAACTAGGCTTACAAGAT
GCCTCCTCACCTATTATAGAAGAGTTAATAAACTTTCATGACCACACACTTATAATCGTC
TTCCTAATCAGCTCTTTAGTTCTATATATCATCACCCTAATACTGACAACAAAGCTAACT
CATACAAACACCATAGACGCCCAAGAAGTAGAGACTATTTGAACTATTCTTCCAGCCGTA
ATCCTAATTATAATCGCCCTGCCCTCATTACGCATCTTATACATAATAGATGAGATTAAC
AACCCAGCCCTAACAGTAAAAACAATAGGCCACCAATGATACTGAAGCTATGAATACACA
GACTACGAAGACCTGAGCTTCGACTCATACATAACCCCAACATCTGATCTAAAACCTGGG
GAGCTCCGCCTCTTAGAAGTAGATAACCGAATAGTCCTCCCCATAGAACTACCCATCCGA
ATATTAACCTCATCAGAAGATGTACTTCACTCATGAGCTGTCCCTTCCCTAGGGCTCAAA
ACAGACGCTATTCCAGGACGATTAAACCAAATAACCATCTCCTCCAACCGTCCTGGCCTG
TTCTACGGCCAATGCTCAGAGATCTGTGGTTCTAATCATAGCTTCATACCCATTGTTCTT
GAAATAGTTCCTCTAAAAGTTTTTGAAGATTGATCTCTATCAATGACCTAATAACATTAC
GAAGCTTATAGCGTTAACCTTTTAAGTTAAAGTTTGAGATAATAAGTCTCCGTAGTGAAT
GCCACAGCTAGACACATCCACTTGATTTATTACCATTCTATCAACCACAGCTACACTTTT
TATTCTTATACAACTAAAAACATCACTTCACAATTTCCCACAAACTCCATCAATCAAGTC
AATTAAACCTGTTAAAACAAACTACCCCTGAGAACCAAAATGAACCAAAATTTATTTGCC
TCTTTCATTACCCCCACAATAATAGGCCTTCCTATTGTTGTACTTATCATTATACTTCCA
TCATTACTCTTAACCTCTTCCAAACGTCTAATCTCCAACCGCCTCCACTCATTACAACAA
TGATTAATTAAACTCATTACCAAACAGATAATGTTAATTCACTCACCCAAAGGACGCACA
TGATCACTCATACTAGTATCCCTAACTTTATTCATTGGCTCAACTAACCTCCTAGGACTT
TTACCATACACATTCACCCCAACAACACAATTATCCACAAACCTGGGCATAGCAATTCCA
CTATGAGCCGGAACCGTAATTCTAGGGTTCCGCCACAAGCTAAAACCCTCATTAGCCCAC
TTTCTTCCACAAGGTACACCTATCTCCCTTATCCCAATACTAGTCATTATCGAAACTATC
AGTCTATTCATTCAACCTATAGCCTTAGCAGTACGTTTAACAGCGAATATCACTGCAGGT
CACTTATTAATCCATTTAATTGGGGGGGCCACACTAGCTCTCACAACCATCAACCTACCA
ACAGCTACAATTACATTTATCATTTTAACCCTTCTGACTACCTTAGAATTTGCTGTGGCC
CTTATCCAGGCCTACGTATTTACTCTACTAGTAAGCCTCTATCTACATGACAATACTTAA
TGACCCACCAAACTCACGCCTTCCATATAGTAAACCCAAGCCCATGACCCCTAACAGGAG
CCTTCTCTGCCCTACTACTGACTTCTGGCTTAGTAATATGATTTCACTACAACTCAACTA
CCCTGCTGTCGCTAGGGTTACTAAGTAACCTACTCACCACATACCAGTGATGACGCGACG
TAGTACGAGAAGGTACATATCAAGGACACCACACTCCCATTGTTCAAAAAGGCCTACGTT
ACGGAATAGTCCTATTTATCCTCTCCGAAGTCTTTTTCTTTGCGGGCTTCTTCTGAGCAT
TTTATCACTCAAGCCTGGCCCCAACACATGACCTCGGAGGGTGCTGACCGCCAACAGGAA
TCTCTCCTCTAAACCCCCTAGAGGTACCTCTATTAAATACGTCAGTCCTTCTAGCATCAG
GTGTCTCCATTACATGAGCCCACCATAGCTTAACAGAAGGAAAACGAAACAACATAAACC
AAGCCCTAACTATTACCATCCTTCTAGGAATCTACTTCACCTTACTACAAGCCTCAGAAT
ATTTCGAAACCCCTTTCTCCATCTCAGATGGAATCTATGGCTCTACATTTTTCATGGCAA
CCGGATTCCACGGCCTTCACGTAATCATCGGCTCTACCTTCCTAATTATTTGCCTACTAC
GACAATTAAAATACCACTTTACATCTAATCACCACTTTGGCTTTGAAGCAGCAGCATGAT
ATTGACACTTCGTAGATGTAGTCTGACTGTTCCTATACTTATCAATCTATTGATGAGGAT
CATACTTTCTTAGTATAATCAGTACATCTGACTTCCAATCAGCTAGCTCTAGAACAACCT
AGAAGAAAGTAATTAACATAATATTTATTTTAATAATTAATAGTGCATTATCCACCATAC
TTATTTCCCTAGCCTTCTGGCTTCCCCATCTTAACATCTACACTGAAAAAGCTAATCCAT
ATGAATGCGGATTTGACCCCATAAGCTCAGCTCGACTACCCTTTTCAATGAAATTTTTCC
TGGTAGCAATCACCTTCCTATTATTCGACCTTGAAATCGCTTTATTGCTTCCACTTCCAT
GAGCTATACAATTTCCAGATATAAGTCTACTAACAACTACAGCATTCATACTTATCACAA
TCCTAGCTCTAGGCCTAGTTTACGAGTGAACACAAAAAGGCTTAGAATGAACAGAATAAT
TGGTAATTAGTTTAACTAAAATTAATGATTTCGACTCATTAGATTATGATAATATCATAA
TTACCAAAAAATGTTACCCGCCACACTTAATATCGGTCTAGCTTTCACCTTTTCTCTACT
CGGGACCCTGGTATTCCGATCCCACCTCATATCCACCCTCCTCTGTCTAGAAGGCATAAT
ATTATCACTATTTGTTCTGGCCACTATCACACCCTTAAACACACACTCAATAATCATACT
CCCAATCCCCATTATTATCCTAGTCTTTGCTGCATGTGAAGCAGCTGTGGGACTAGCTCT
ATTAGCAAAAATTTCAAATACCTACGGCTCTGACTTTGTTCATAACCTAAATCTTCTACA
ATGTTAAAAATTATTTTCCCATTATTTATACTACTCCCCCTTACCTGACTCTCAGATAGT
AAAAAGGTTTGAGTCAACGTAACAGCCTACAGCTTCCTTATTAACCTTGTCTCTATCAGC
CTACTATGACAAAACAACGAAAACAGCCTAAGCTTCTCCACCATATTCTCCACTGACCCC
TTATCTGCCCCACTCCTAGTCCTGACAACATGACTCCTCCCACTAATACTCCTAGCTAGC
CAAAACCACATCAAAAAAGAACCAGAACATAGCAAAAAATCATACATCTCTCTTCTAATT
TGCCTTCAAACTATGCTTGTCATGACATTTTCTGCCAACGAACTAATCATATTTTATATC
CTATTTGAAGCCACCTTAATCCCAACCCTTGTAATCATTACACGATGAGGAAACCAAACA
GAACGACTAAATGCCGGCATCTACTTCCTATTTTACACCCTAGGAGGATCAATTCCCCTA
TTGATCGCCCTAATTTTTATCCAAAACTCAACAGGGACACTAAACTTTATGTTGATAATA
ATAAACTCTTCATCAACCAACCAAACATGGTCTAATAACATCTTATGATTAGCCTCTATT
ATAGCCTTCATAATCAAAATACCCTTATATGGGGTCCATCTGTGACTCCCCAAAGCTCAT
GTAGAAGCTCCTATTGCAGGATCCATGATCCTAGCGGCAGTTCTACTAAAACTAGGAGGA
TATGGTATAATACGAGTGTCCACAATGCTAGACCCAATGACCAAATATATAGCCTTCCCA
TTCATTCTATTATCGTTATGAGGAATAATTATAACCAGCTCTATTTGCCTCCGACAAACA
GACTTGAAGTCCCTTATCGCTTACTCTTCAGTAAGCCACATAGCCCTAGTCATCACTGCT
ATCATAATTCAAACACCATGAAGCTTCATAGGAGCCACAACATTAATAATCGCCCACGGC
CTTACATCCTCCCTCCTATTCTGTTTAGCAAACACAAACTACGAACGCATCCACAGCCGA
ACAATAATCATAACTCGAGGGTTACAAACAGTACTCCCCCTAATAGCCACATGATGGGTT
GTAGCAAGCCTAGCTAACCTAGCCCTACCACCATCAATTAACCTGGTCGGAGAATTAATT
ATTACAATCTCCCTATTCTCTTGATCCTCTCCATCTATTATTCTATTAGGAACAAACATC
CTTATTACCTCTCTTTACTCAATACACATAATTATTGTCACACAACGAGGCAAACTAACC
AACCATATAATCAACCTACAACCATCCCACACACGAGAATCTACACTCATAACTCTTCAC
ACCCTACCCCTCATCCTACTTACTACCAACCCTAAACTAACTATAGGCCCCACACTATGT
TAATATAGTTTAAAAAACATCAGACTGTGAATCTGAAAATAGGACATAAAAATCCTTATT
AACCAAGAAAGTATGCAAGAGCTGCTAACTCATGTCTCCGTACTTAAACATGCGGCTTTC
TTACTTTTATAGGATAGAAGTAATCCACTGGTCTTAGGAACCAGAAACTTGGTGCAACTC
CAAATGAAAGTAATTAACACCCTCTCATCCTCTATCCTTCTTATCATCACTCTCCTAGTG
CTCCCCATAGCCATTTCATTTACCAACATAACAAAACACATAGACTTCCCCAAATACGTA
ACATCCTGTATTAAATGCGCATTCTTCATTAGCCTTGTCCCCCTGTCTTCCTTCTTTAAC
TCCAGCACAAAACTTATTATCACAAACTGACAATGAGTTTCTATTGGGTCTATTAAATTC
TCGCTAAGCCTGCAATTTGACTTTTTCTCAATCATCTTCTTGCCTGTAGCCCTGTATGTT
ACATGATCAATCATAGAATTCTCTATATGATATATACACTCAGATCCAAACCTAACCCGA
TTTATCAAATACCTGCTAATATTCTTAATTACTATGATCATTTTAACAACCGCCAACAAT
CTATTCCAACTTTTCATCGGCTGAGAAGGCGTAGGAATCATATCATTCTTGCTAATCGGA
TGATGGCACGGACGAACTGACGCAAACACAGCCGCTCTACAAGCCATCTTATATAACCGT
ATTGGCGACATCGGGTTTATTGCAGCAATAGCCTGATACTGCACAAAAACTAACTCATGA
GACTTCCAACAAATCTTTTTAATAGATAACTCTAACACACCCCCTCTCGCAGGGTTATTA
TTAGCAGCCACGGGAAAATCAGCCCAATTCAGCCTCCACCCATGACTACCATCAGCCATA
GAAGGACCAACCCCAGTCTCAGCTCTCCTCCACTCAAGCACTATAGTTGTAGCAGGTGTA
TTCTTACTAATCCGATTCCACCCTCTTATCTCCAACAACAGCACCATTTTAACAGCTATA
CTATGCCTAGGAGCTATAACCACCCTATTTACAGCAATCTGCGCACTAACCCAAAACGAC
ATTAAAAAAATCGTAGCATTCTCCACATCAAGCCAACTAGGATTTATAATAGTAACTCTA
GGAATTAACCAACCATACTTAGCCTTCCTTCACATCTGCACCCACGCATTCTTTAAGGCT
ATGTTATTCCTATGTGCAGGATCCATCATCCACAACCTTAATGACGAACAAGACATTCGA
AAAATAGGAGGAATAGCAAAAACCATACCACTCACATCCTCCTGCCTTACAATTGCCAGT
TTAGCCCTAACAGGAGTACCATTCCTCACGGGATTTTATTCTAAAGATCTAATCATCGAA
ACAGCCAATACATGCTATACCAACGCCTGAGCCCTACTAATTACATTAATAGCCACCTCT
ATAACAGCCGTTTACAGCATACGAATTATTTACTTCGTCTTAATAACCAAACCACGATTT
CCCCCTACAATCACCACAAACGAAAGCAACCCATTAATAATTAACCCGATCAAACGACTA
GCTTTAGGAAGTATCCTGGCTGGATTCTTCATCTCATATAACATTCCACCAACAACTATT
CAAGTAATAACCATACCCTGATACCTAAAAATCATAGCCCTTCTAATTACCATAACAGGC
TTTGCCATCGCATTAGACCTCAACCACTCAACTAACAATCTCAAACCAACAAAACCTTCA
CCCATAAGCCTATTCTCAACCTCATTAGGCTACTTCCCAACAACCATGCACCGACTTCTA
CCCCTAAAAATACTCAACACAAGCATTAAAACAGCCCTAACCATACTAGACCTAATCTGA
TTAGAAAAAGCTATTCCAAAAGCCACCTCCACTATCCACACATTAGCCTCTTCCATCCTA
AGCAGTCAAAAAGGAAAAGTAAAATTATATTTCCTCTCATTCTTGGTCACACTAATCGCC
ATCCCAATAATCCTACTCATCTAATTCCCACGAGTAATCTCAATGATAATAAGCACACCC
ATAAACAATGTTCAACCAGAAACAACCATTAACCATGCAGAACAACCATATAAAGCAGCT
ACACCAACACCTCCTTCACCCATATACCCAAGCCCGTCAGCATCATAGACCACCCATCCA
CCCATGCTACTAAACTCTACCAACACTCCAACACCCTCATAATAATCACTTATAAGCACT
ACACTTACTTCCATAAACACACTCATAAACAAAATCCCAATTGTCAACCAACTTGACACT
AAAGCCTCAGGATAGTCTTCAGCAGATATAGCAGTAGTGTAACCAAACACCACCAACATA
CCCCCTAAATAAACCAAAAACACCATTAAGCCTAGAAACGAGCCGCCAAACCCCAACACC
GCTAAACAACCTGAACACCCACTAACAATTAAACACAACCCGCCATAAATAGGTGAGGGC
TTCAAAGAAGCACCTAAACAACCCAGCGCAATCACTGAACTTAAAATATAAATTAATTCT
GTCATAATTTCTACATAGACTTTCACTATGACCAATGACATGAAAAATCATCGTTGTTCT
TCAACTATAGAAACACATAATGACAATCATACGAAAAACCCACCCACTAGTCAAAATAAT
TAACCACTCATTCATCGACCTTCCAACCCCATCAAATATCTCATCATGATGAAACCTAGG
CTCCCTGCTAGGCCTTTGCCTATTTATCCAAATCCTCACAGGATTATTCCTAGCCATACA
CTATTCACCAGACACATCAACAGCATTCTCATCAGTAACCCACATCTGTCGAGACGTCAA
CTACGGGTGACTAATCCGTTACATACACGCCAATGGAGCTTCCATATTCTTCATTTGCCT
GTTCCTACACGTAGGACGAGGGATCTACTACGGCTCCTACAACATAATTGAAACATGAAA
CATAGGAATTATCCTTCTATTTGCCGTTATAGCCACAGCATTTATAGGCTACGTACTCCC
ATGAGGCCAAATATCCTTTTGAGGGGCCACAGTAATCACAAACCTCCTATCAGCTATTCC
CTATATCGGCACAACCTTAGTAGAATGAATTTGAGGGGGCTTCTCAGTAGACAAAGCCAC
TCTAACACGATTCTTTGCATTTCACTTCATCCTACCCTTCATCATTACCGCCCTCGTACT
AATCCATCTTCTCTTCCTACACGAATCAGGATCTAACAACCCAACAGGACTGAACTCAGA
CGCAGATAAAATCCCATTCCATCCCTACTATACAACCAAAGACCTCTTAGGAGCTTTCAT
ACTACTTATAACCTTCATGACTTTAGTTTTATTTTTCCCAGACATTCTAGGAGACCCCGA
CAATTACACCCCCGCAAACCCACTCAGCACCCCGCCACACATCAAGCCAGAATGATATTT
CTTATTTGCCTACGCCATCCTACGCTCCATCCCTAACAAACTAGGAGGCGTATTAGCCCT
AATCCTATCTATTCTTATCCTAGCCCTCATGCCATTTCTTCATACTTCAAAACAACGAAC
CCTCACCTTCCGCCCAATCACTCAAACAGTTTACTGAATCCTAACAGCCAACTTACTTAT
CCTCACATGAGTCGGTGGTCAACCAGTCGAACACCCATTCATCATCATCGGACAAACAGC
CTCAATTACTTACTTCACCATCATCATTATCTTAATACCAATCGCAGGTTTAATCGAAAA
CAACATCCTAAACCTAGACTAAATGCCCTGATAGTATAACTATTACACTGGTCTTGTAAA
CCAGTAATGAAAAACCTCTTTTCTCAGGACAGTTAACTGCCTCTCCCCATCACCAACAAC
CCACCCAATTTCCCATTTTCGTTAACCCTCAACAAACTCACCATCCGCCTGACCACCACC
CCAAGACTCTCATCTGTCCCATCCTATTGATTGTTTCCACAATTTCAGCTTGATTTTTCC
TAAGTGATAAAAAAACCTGAAAATTTTTTACCTCTGAAACTTCAAGAAGAGGGGACTGCT
CCCCCACCATCAACACCCAAAACTGACATTCTACTTAAACTACTTCCTGCACACGAACCC
ATTTCATGCACACTATTTTATGTATATATTACATTAATTTATTTTCCCCTAGCATATAAG
CATGTACAATCATTCAATTATCTAAGACATTATTATTCTTAATCAACATTATTCTTTCAA
CACCATGGATATTAAGATCAACTATTTAATTAATGCTCTTTATACATATAATGTTTAATC
CCCATACCCCATTATACTATTAATTTTCCTAGACTCCTCTAGTCCCCATGACTATCCCCC
AACCCATTTGGTCTATTAATCTACCATCCTCCGTGAAACCAGCAACCCGCCCACCCTATG
CTACCCTCCTCGCTCCGGGCCCATCCTAACTTGGGGGTTACTAATGTGAAACTTTATCAG
GCATCTGGTTCTTACCTCAGGGCCATACAATGCTTTATCGTCCATACGTTCCCCTTAAAT
AAGGCATCTCGATGGTACGGGTCTAATCAGCCCATGATCAGCATAACTGTAATCCCGCGC
ATTTGGTATCTTTTATCTCTGGTCTGCAGCGCCTCCCCATAGCCGTCAAGGCATGAAGGT
CAACTCATCCTGTAGACGAACTTCCTATTCAAGTATCATTTATCCCCATGGATCCCCTAT
CAGCACACAGTCAATTGGACCGGGACATAACCGTAAGTCGTACTAATTATGCAAGTGCTT
ACTCCACCCACCAACCTCCAAGACATATTATTAATGCTAGTTAGACATATCGTTAATGTT
AGTTAGACATACTATTAATGCTAGTCAAATATACCATTAATGTTAGCTAGACATACCCTA
TCAAGTCTCCCCCCCCCCCCACACCTACCCCCGACAACCAGGTCCTCGTACATTCGAGTA
GTTCCACAAATATGACTTAAAATTTAGTATTGACAAAAAAACCCCCACAAAATTTTCAAT
ACCAAAAACCTACCCAAAACCACTAAAAATTCCCAAGTAGGATTTCAGTATTGGTTTAAC
CT
>Lasiopodomys brabdtii 2 mitochondrion, complete genome.
GTTAATGTAGCTTATTAAAAGCAAAGCACTGAAAATGCTTAGATGGATGCTAGCATCCCA
TAAACAATAAAAGGTTTGGTCCTGGCCTTATAATTAGTTAGAGGTAGAGTTACACATGCG
AATTTCCATAAACCAGTGTCAAATCCCATAGAGTTATTTTTAACTCTTAGGAGAGGGTAT
CAAGTACATTCAAATAGCTAAAGACACCTTGCCTAGCCACGCCCCCACGGGACCCAGCAG
TGATAAAAATTAAGCAATGAACGAAAGTTCGACTAAGCCATACCTCTATAAGGGTTGGTA
AATTTCGTGCCAGCCACCGCGGTCATACGATTAACCCAAACTAATTATTCTCGGCGTAAA
ACGTGTTACTAGAAATATACAAAATAGAATTAAAATCCATCTAATATGTGAAAATTCATC
GCTGGGCCTAAACACAATAACGAAAGTAATTCTATTATTCACGATACACGATAGCTAAGA
TCCAAACTGGGATTAGATACCCCACTATGCTTAGCCCTAAACCTTAGTAATTTAGAAACA
AAATTATTTGCCTGAGAACTACTGGCCACAGCTTAAAACTCAAAGGACTTGGCGGTACTT
TATATCCATCTAGAGGAGCCTGTTCTATAATCGATAAACCCCGTTATACCTCACCACCCC
TTGCTAATTCAGTCTATATACCGCCATCTTCAGCAAACCCTAAAAAGGAACAACAGTAAG
CAAGAGAATCACCATAAAAACGTTAGGTCAAGGTGTAGCCAATGAGGTGGGAAGCAATGG
GCTACATTTTCTTGCAAAGAACATTACGCTACCCTTTATGAAACTAAAGGACAAAGGAGG
ATTTAGTAGTAAATTAAGAATAGAGTGCTTAGTTGAATTGAGCAATGAAGTGCGTACACA
CCGCCCGTCACCCTCCTCAAACTAAACAAACGAAACTCATACATAATAAAATCAAACCTT
TACTAGAGGAGGTAAGTCGTAACAAGGTAAGCATACTGGAAAGTGTGCTTGGAATAACCA
TGGTGTAGCTTAAATAGCAAAGCACCTGGTCTACACCCAGAAGACTCCACAACCAATGGA
CATCATGAGCCAAGCCTAGCCCTATCATAACCTAAATTAAACTAAAAACCATAATAAAAC
AAATCATTTGACAAAAGAGAGTATTGGAGAAAGAAACCTTTTTCCCAGGAGCTGTAGAGA
AAGTACCGCAAGGGAAAGATGAAAGAACACTAAAAAGTAAAAATAAGCAAAGATTAAACC
TTGTACCTTTTGCATAATGAGTTAACTAGAAAGCACCTAACTAAGAGACCTTAAGCTAGG
CACCCCGAAACCAAACGAGCTACCTAAGAGCAGTACAAAGAACCAACCCGTCTATGTGGC
AAAATAGTGGGATGACTCCTAGGTAGAGGTGAAAAGCCTACCGAGCTTGGTGATAGCTGG
TTGCCCGATAAATGAATCTCAGTTCAACTTTAAGAATTACCATAAGGAACAACTACCAAA
ATGTAATCTTAAATTTTAGCCTGAAGAGGGACAGCTCTTCAGTAATGGAAACAGCCTTCC
ATAGTGAACAAACCCACCACTCTATAAACCATTGTTGGCCTAAAAGCAGCCATCAATAAA
GAAAGCGTTAAAGCTCAACACTACAATTACCTAATACCACAAATCCTAATGACTTCCTAT
AACACCAATCGGGTCAATCTATAATTATATAGATGAGATACTGTTAACATGAGTAACAAG
AACACCGTTCTCCAAGCACAAGCCTATAACAACCCGGATAACCATTGTTAGTTAACATGT
TCAGGTTCACAAGCCACCATTAAACCGAACCTATAACTAAATGTTAGCCCAACACAGGCG
TGCAATAAGGAAAGATTAAAAGAAGTAAAAGGAACTCGGCAAACAAGAATCCCGCCTGTT
TACCAAAAACATCACCTCTAGCATAAAAAGTATTAGAGGCACTGCCTGCCCAGTGACATA
CGTTTAACGGCCGCGGTATCCTGACCGTGCAAAGGTAGCATAATCACTTGTTCCTTAATT
GGGGACTGGAATGAATGGCCTCACGAGGATTCAACTGTCTCTTACTTCCGATCAGTGAAA
TTGACCTCCCCGTGAAGAGGCGGGGATAACACAATAAGACGAGAAGACCCTATGGAGCTT
TAATTTCCCGGCCTAACTACCCAACTTACACCCTAATGGGTCAAAAATAAAAGATATAGG
CCAGTGATTTAGGTTGGGGTGACCTCGGAGTATAAAACAACCTCCGAACGATTTTAACCA
AGACATACAAGTCAAAGTGCTAAAAATCCAATTGACCCAATTTATTTGATCAACGGACCA
AGTTACCCTAGGGATAACAGCGCAATCCTATTCAAGAGTCCATATCGACAATTAGGGTTT
ACGACCTCGATGTTGGATCAGGACATCCCAATGGTGCAGCAGCTATTAATGGTTCGTTTG
TTCAACGATTAAAGTCCTACGTGATCTGAGTTCAGACCGGAGCAATCCAGGTCGGTTTCT
ATCTATTAACTGTTCCTCCCAGTACGAAAGGACAAGAGAAACAAGGCCTCCTTGACATAA
GCGCCTTAATACTAATAAATGAAATTATCTCAATTTAGTAAGTTAGTCCTACCATACCCT
AGACCAAGGGTTCAGTTAGGGTGGCAGAGCCCGGAAATTGCATAAGACTTAAAACCTTGT
ACCCAGAGGTTCAAATCCTCTCCCTAATAGTGTACTTAATTAACATTTTAACTCTCCTGG
TCCCAGTACTGATCGCCATAGCATTCCTCACCCTAGTTGAACGAAAAATATTAGGCTATA
TGCAACTACGCAAAGGCCCAAACATCGTGGGACCCTATGGGATCCTCCAACCATTCGCAG
ATGCCATAAAACTATTCATTAAAGAACCCCTACGCCCCCTAACTACATCCACAACCCTAT
TTATCCTAGCCCCAACACTATCTCTATCGCTAGCCTTAAGCCTATGAATCCCGCTCCCCA
TACCACATCCCTTGATTAACCTAAACTTAGGGGTCCTATTCATCCTCGCCACCTCAAGTC
TTTCAGTTTACTCCATCCTATGATCAGGCTGAGCATCCAACTCTAAATATTCTATGTTCG
GGGCCTTACGAGCAGTTGCACAAACAATCTCATACGAAGTTACAATAGCAATAATTTTAC
TCTCTGTCATCTTAATAAATGGGTCTTTCTCAATTCAATCCCTTATCTTCACACAAGAAC
CATTATGATTACTCATCCCAACCTGACCATTAGCCATAATATGATTCATCTCAACCTTAG
CAGAAACAAATCGGGCTCCATTTGACCTAACAGAAGGAGAATCAGAGCTAGTCTCTGGGT
ACAACGTAGAGTACGCCGCAGGTCCATTCGCCCTATTTTTCATAGCAGAATATATAAACA
TTATCCTAATAAACGCCCTCTCAACCATCGTATTTATAGGACCTCTACACAAAACTTTAA
TCCCCGAACTCTACACTACAGATTTCATACTAAAAACTCTAATTCTGACAACCCTCTTCC
TATGAGTTCGAGCCTCCTACCCACGATTCCGATATGATCAGTTAATACACCTTCTATGAA
AAAACTTTTTACCTTTAACCCTAGTCCTATGCATATGACATATTTCCATCCCAATCTTCA
TAGCGAGCATCCCACCTTATGCATAGAAATATGTCTGAAAAAGAGTTACTTTGATAGAGT
AAATCATAGAGGTTTTAACCCTCTTATTTCTAGAACAATAGGAATTGAACCTATACCTAA
GAATCCAAAATCCTTCGTGCTACCAAATACACCCCATTCTAAAGTAAGGTCAGCTAATAA
AGCTATCGGGCCCATACCCCGAAAATGTTGGTTCAAACCCCTCCCATACTAATCAACCCA
ATTACACTTACAATTATCTACATAACTATTATAACAGGGCCAGTAATCACTTTACTCAGC
TCTAATCTGTTTGTAATATGAATCGGATTAGAAATAAATCTACTAGCCCTTATTCCGCTA
ATAACCAAAGACTCTAACCCACGTTCCACTGAAGCAGCAACCAAATATTTTCTCACACAA
GCAACCGCCTCAATAATTTTACTCCTTTCCATCCTAATCAACTTTAAACAACTAGGTCTA
TGGGTATTTCAACCAGAAACAGATAGCACAGTCATAACCATAGTCTTTATCTCCCTAGCA
ATCAAACTAGGCTTGGCCCCTTTCCACTCATGACTACCTGAAGTCACACAAGGTATCAAC
CTTAGCGCAGGGCTCATCCTACTTACATGACAAAAAATCGCCCCACTATCAATCCTTCTC
CAATTCCATATATTAATCAACCCCCACCTGCTAACCCTATCTGCCATCATTTCAGTACTA
ATAGGAGCATGAAACGGACTTAACCAAACCCAGACACGCAAAATCATAGCCTATTCATCC
ATCGCTCACATAGGCTGAATAATCTCTATTTTATCATATAACCCAACACTAACAGTCCTC
AACCTCCTTATCTACATCATTATAACTACCCCCATATTCTTCATCTTTAATACCCATTCA
TTCACATCAATTTCCTCCATATCCCTCATATGAACCAAAATACCAATAGCCCTACCCATA
GTCTCATTAATCTTACTATCCACAGGAGGGCTGCCCCCACTCACAGGGTTTCTACCTAAA
TGAGCCATTATCACCGAACTAATAATAAACAATAACCTACCCCTAGCCTCACTAATAGCA
ATAGCCGCCCTAATTAACCTTTTCTTCTACACACGAATAATTTACTCAACCTCACTCACC
ACTTTCCCAAGCAACAACAACTCCAAAATATATATTCACCAACCCCACACAAAAACCAAC
AACACTCTCCCACCAATAATAATCATTAGTACACTAATACTTCCTCTATCCCCCCTACTT
CTATAACAGAAGTTTAGGATAGTTAGTCCAAGAGCCTTCAAAGCCCTAAGCAAACCTACA
AAGTTTAACTTCTGATAAGGACTGCAAGGCTATATCTTACATCTAATGAATGCAAATCAA
TCGCTTTAGTTAAGCTAAATCCTCTTCTAGATTGATAGGACTTAAACCTATAAACTTTTA
GTTAACAGCTAAACACCTTATTACGGCTTCAATCTACTCTCCCGCCTAAAAAAAGGGGGG
GGGGCGGGAGAGGCCTTAGTAGAATCACTCTCTACACCTTCGAATTTGCAATTCGATGTG
ATTATCACCTTAAGGCCTGGTAAAAAGAGGCATCATCCTCTGTGCTTAGATTTACAGTCT
AATGCTTACTCAGCCATTTTACCTATGTTCATCAACCGCTGATTATTCTCTACTAATCAT
AAAGATATCGGAACTTTATATCTCCTATTTGGTGCTTGAGCAGGAATAGTAGGAACAGCC
CTTAGTATCCTGATTCGAGCGGAGCTTGGTCAACCAGGCACCCTACTAGGTGACGATCAG
ATTTATAACGTGGTTGTAACAGCTCACGCATTTGTAATAATCTTTTTCATGGTTATACCA
ATTATAATCGGTGGATTCGGCAACTGACTTGTACCACTAATAATTGGGGCACCAGATATA
GCATTCCCCCGAATGAACAACATGAGCTTTTGACTTCTACCACCATCATTCCTTCTCCTA
TTAGCATCCTCCACAGTAGAAGCCGGAGCTGGGACGGGCTGAACGGTATACCCCCCGTTG
GCCGGCAATCTCGCACATGCCGGACCATCAGTTGACCTGACCATCTTTTCACTACACCTA
GCAGGTGTGTCCTCAATTCTCGGAGCAATTAACTTCATTACAACAATTATCAATATGAAA
CCACCGGCTATAACACAATACCAAACCCCCCTATTCGTCTGATCGGTTCTAATCACTGCC
GTACTTCTACTCCTCTCCCTCCCTGTCTTAGCAGCAGGAATCACTATACTTCTAACAGAT
CGTAACCTAAACACCACTTTCTTTGACCCAGCTGGGGGAGGGGACCCCATCCTATACCAA
CACTTATTCTGATTCTTTGGACACCCAGAAGTGTATATCCTCATCCTTCCTGGCTTCGGC
ATTATCTCCCATATCGTAACCTATTACTCAGGTAAAAAAGAGCCATTTGGATATATAGGA
ATGGTCTGAGCTATAATGTCAATCGGGTTCCTAGGTTTTATTGTCTGAGCCCATCACATA
TTCACAGTAGGACTTGACGTAGACACACGAGCCTACTTCACATCAGCCACAATAATTATT
GCTATCCCAACAGGAGTTAAAGTCTTTAGCTGATTAGCAACTCTACATGGAGGTAATATC
AAATGATCCCCAGCAATACTATGAGCCCTAGGCTTCATTTTCCTGTTTACAGTCGGAGGA
CTGACAGGTATCGTACTATCCAACTCTTCCCTAGACATTGTTCTACACGACACATACTAT
GTAGTAGCTCACTTCCACTACGTTCTCTCCATAGGCGCTGTTTTTGCTATCATAGCCGGA
TTCGTGCACTGATTCCCATTATTTACAGGGTATACACTAGACGAGATGTGAGCTAAAACC
CACTTTGCTATCATATTCGTAGGAGTTAACATAACATTCTTCCCACAACATTTCCTTGGC
CTCTCAGGCATACCACGACGCTACTCTGACTATCCAGATGCCTACACAACATGAAACACA
GTCTCATCCATAGGATCATTCATCTCACTAACAGCAGTTTTAATTATAGTCTTCATAATT
TGGGAGGCCTTCGCCTCTAAACGAGAAGTATTGAATGTAGACTATGCCTCCACAAACCTG
GAATGACTCCACGGCTGCCCCCCGCCATATCACACATTTGAAGAACCAACCTTTATTAAA
GTGGGATAAGAAAGGAAGGATTCGAACCCCCTAAAACTGGTTTCAAGCCAGCACCATAAC
CTCTATGTCTTTCTCAATGAGATATTAGTAAATAAATTACATAACTTTGTCAAAGTTAAA
TTATAGGCTGGACCCTATATATCTTATATGGCTTATCCCTTCCAACTAGGCTTACAAGAT
GCCTCCTCACCTATTATAGAAGAGTTAATAAACTTTCATGACCACACACTTATAATCGTC
TTCCTAATCAGCTCTTTAGTTCTATATATCATCACCCTAATACTGACAACAAAGCTAACT
CATACAAACACCATAGACGCCCAAGAAGTAGAGACTATTTGAACTATTCTTCCAGCCGTA
ATCCTAATTATAATCGCCCTGCCCTCATTACGCATCTTATACATAATAGATGAGATTAAC
AACCCAGCCCTAACAGTAAAAACAATAGGCCACCAATGATACTGAAGCTATGAATACACA
GACTACGAAGACCTGAGCTTCGACTCATACATAACCCCAACATCTGATCTAAAACCTGGG
GAGCTCCGCCTCTTAGAAGTAGATAACCGAATAGTCCTCCCCATAGAACTACCCATCCGA
ATATTAACCTCATCAGAAGATGTACTTCACTCATGAGCTGTCCCTTCCCTAGGGCTCAAA
ACAGACGCTATTCCAGGACGATTAAACCAAATAACCATCTCCTCCAACCGTCCTGGCCTG
TTCTACGGCCAATGCTCAGAGATCTGTGGTTCTAATCATAGCTTCATACCCATTGTTCTT
GAAATAGTTCCTCTAAAAGTTTTTGAAGATTGATCTCTATCAATGACCTAATAACATTAC
GAAGCTTATAGCGTTAACCTTTTAAGTTAAAGTTTGAGATAATAAGTCTCCGTAGTGAAT
GCCACAGCTAGACACATCCACTTGATTTATTACCATTCTATCAACCACAGCTACACTTTT
TATTCTTATACAACTAAAAACATCACTTCACAATTTCCCACAAACTCCATCAATCAAGTC
AATTAAACCTGTTAAAACAAACTACCCCTGAGAACCAAAATGAACCAAAATTTATTTGCC
TCTTTCATTACCCCCACAATAATAGGCCTTCCTATTGTTGTACTTATCATTATACTTCCA
TCATTACTCTTAACCTCTTCCAAACGTCTAATCTCCAACCGCCTCCACTCATTACAACAA
TGATTAATTAAACTCATTACCAAACAGATAATGTTAATTCACTCACCCAAAGGACGCACA
TGATCACTCATACTAGTATCCCTAACTTTATTCATTGGCTCAACTAACCTCCTAGGACTT
TTACCATACACATTCACCCCAACAACACAATTATCCACAAACCTGGGCATAGCAATTCCA
CTATGAGCCGGAACCGTAATTCTAGGGTTCCGCCACAAGCTAAAACCCTCATTAGCCCAC
TTTCTTCCACAAGGTACACCTATCTCCCTTATCCCAATACTAGTCATTATCGAAACTATC
AGTCTATTCATTCAACCTATAGCCTTAGCAGTACGTTTAACAGCGAATATCACTGCAGGT
CACTTATTAATCCATTTAATTGGGGGGGCCACACTAGCTCTCACAACCATCAACCTACCA
ACAGCTACAATTACATTTATCATTTTAACCCTTCTGACTACCTTAGAATTTGCTGTGGCC
CTTATCCAGGCCTACGTATTTACTCTACTAGTAAGCCTCTATCTACATGACAATACTTAA
TGACCCACCAAACTCACGCCTTCCATATAGTAAACCCAAGCCCATGACCCCTAACAGGAG
CCTTCTCTGCCCTACTACTGACTTCTGGCTTAGTAATATGATTTCACTACAACTCAACTA
CCCTGCTGTCGCTAGGGTTACTAAGTAACCTACTCACCACATACCAGTGATGACGCGACG
TAGTACGAGAAGGTACATATCAAGGACACCACACTCCCATTGTTCAAAAAGGCCTACGTT
ACGGAATAGTCCTATTTATCCTCTCCGAAGTCTTTTTCTTTGCGGGCTTCTTCTGAGCAT
TTTATCACTCAAGCCTGGCCCCAACACATGACCTCGGAGGGTGCTGACCGCCAACAGGAA
TCTCTCCTCTAAACCCCCTAGAGGTACCTCTATTAAATACGTCAGTCCTTCTAGCATCAG
GTGTCTCCATTACATGAGCCCACCATAGCTTAACAGAAGGAAAACGAAACAACATAAACC
AAGCCCTAACTATTACCATCCTTCTAGGAATCTACTTCACCTTACTACAAGCCTCAGAAT
ATTTCGAAACCCCTTTCTCCATCTCAGATGGAATCTATGGCTCTACATTTTTCATGGCAA
CCGGACTCCACGGCCTTCACGTAATCATCGGCTCTACCTTCCTAATTATTTGCCTACTAC
GACAATTAAAATACCACTTTACATCTAATCACCACTTTGGCTTTGAAGCAGCAGCATGAT
ATTGACACTTCGTAGATGTAGTCTGACTGTTCCTATACTTATCAATCTATTGATGAGGAT
CATACTTTCTTAGTATAATCAGTACATCTGACTTCCAATCAGCTAGCTCTAGAACAACCT
AGAAGAAAGTAATTAACATAATATTTATTTTAATAATTAATAGTGCATTATCCACCATAC
TTATTTCCCTAGCCTTCTGGCTTCCCCATCTTAACATCTACACTGAAAAAGCTAATCCAT
ATGAATGCGGATTTGACCCCATAAGCTCAGCTCGACTACCCTTTTCAATGAAATTTTTCC
TGGTAGCAATCACCTTCCTATTATTCGACCTTGAAATCGCTTTATTGCTTCCACTTCCAT
GAGCTATACAATTTCCAGATATAAGTCTACTAACAACTACAGCATTCATACTTATCACAA
TCCTAGCTCTAGGCCTAGTTTACGAGTGAACACAAAAAGGCTTAGAATGAACAGAATAAT
TGGTAATTAGTTTAACTAAAATTAATGATTTCGACTCATTAGATTATGATAATATCATAA
TTACCAAAAAATGTTACCCGCCACACTTAATATCGGTCTAGCTTTCACCTTTTCTCTACT
CGGGACCCTGGTATTCCGATCCCACCTCATATCCACCCTCCTCTGTCTAGAAGGCATAAT
ATTATCACTATTTGTTCTGGCCACTATCACACCCTTAAACACACACTCAATAATCATACT
CCCAATCCCCATTATTATCCTAGTCTTTGCTGCATGTGAAGCAGCTGTGGGACTAGCTCT
ATTAGCAAAAATTTCAAATACCTACGGCTCTGACTTTGTTCATAACCTAAATCTTCTACA
ATGTTAAAAATTATTTTCCCATTATTTATACTACTCCCCCTTACCTGACTCTCAGATAGT
AAAAAGGTTTGAGTCAACGTAACAGCCTACAGCTTCCTTATTAACCTTGTCTCTATCAGC
CTACTATGACAAAACAACGAAAACAGCCTAAGCTTCTCCACCATATTCTCCACTGACCCC
TTATCTGCCCCACTCCTAGTCCTGACAACATGACTCCTCCCACTAATACTCCTAGCTAGC
CAAAACCACATCAAAAAAGAACCAGAACATAGCAAAAAATCATACATCTCTCTTCTAATT
TGCCTTCAAACTATGCTTGTCATGACATTTTCTGCCAACGAACTAATCATATTTTATATC
CTATTTGAAGCCACCTTAATCCCAACCCTTGTAATCATTACACGATGAGGAAACCAAACA
GAACGACTAAATGCCGGCATCTACTTCCTATTTTACACCCTAGGAGGATCAATTCCCCTA
TTGATCGCCCTAATTTTTATCCAAAACTCAACAGGGACACTAAACTTTATGTTGATAATA
ATAAACTCTTCATCAACCAACCAAACATGGTCTAATAACATCTTATGATTAGCCTCTATT
ATAGCCTTCATAATCAAAATACCCTTATATGGGGTCCATCTGTGACTCCCCAAAGCTCAT
GTAGAAGCTCCTATTGCAGGATCCATGATCCTAGCGGCAGTTCTACTAAAACTAGGAGGA
TATGGTATAATACGAGTGTCCACAATGCTAGACCCAATGACCAAATATATAGCCTTCCCA
TTCATTCTATTATCGTTATGAGGAATAATTATAACCAGCTCTATTTGCCTCCGACAAACA
GACTTGAAGTCCCTTATCGCTTACTCTTCAGTAAGCCACATAGCCCTAGTCATCACTGCT
ATCATAATTCAAACACCATGAAGCTTCATAGGAGCCACAACATTAATAATCGCCCACGGC
CTTACATCCTCCCTCCTATTCTGTTTAGCAAACACAAACTACGAACGCATCCACAGCCGA
ACAATAATCATAACTCGAGGGTTACAAACAGTACTCCCCCTAATAGCCACATGATGGGTT
GTAGCAAGCCTAGCTAACCTAGCCCTACCACCATCAATTAACCTGGTCGGAGAATTAATT
ATTACAATCTCCCTATTCTCTTGATCCTCTCCATCTATTATTCTATTAGGAACAAACATC
CTTATTACCTCTCTTTACTCAATACACATAATTATTGTCACACAACGAGGCAAACTAACC
AACCATATAATCAACCTACAACCATCCCACACACGAGAATCTACACTCATAACTCTTCAC
ACCCTACCCCTCATCCTACTTACTACCAACCCTAAACTAACTATAGGCCCCACACTATGT
TAATATAGTTTAAAAAACATCAGACTGTGAATCTGAAAATAGGACATAAAAATCCTTATT
AACCAAGAAAGTATGCAAGAGCTGCTAACTCATGTCTCCGTACTTAAACATGCGGCTTTC
TTACTTTTATAGGATAGAAGTAATCCACTGGTCTTAGGAACCAGAAACTTGGTGCAACTC
CAAATGAAAGTAATTAACACCCTCTCATCCTCTATCCTTCTTATCATCACTCTCCTAGTG
CTCCCCATAGCCATTTCATTTACCAACATAACAAAACACATAGACTTCCCCAAATACGTA
ACATCCTGTATTAAATGCGCATTCTTCATTAGCCTTGTCCCCCTGTCTTCCTTCTTTAAC
TCCAGCACAAAACTTATTATCACAAACTGACAATGAGTTTCTATTGGGTCTATTAAATTC
TCGCTAAGCCTGCAATTTGACTTTTTCTCAATCATCTTCTTGCCTGTAGCCCTGTATGTT
ACATGATCAATCATAGAATTCTCTATATGATATATACACTCAGATCCAAACCTAACCCGA
TTTATCAAATACCTGCTAATATTCTTAATTACTATGATCATTTTAACAACCGCCAACAAT
CTATTCCAACTTTTCATCGGCTGAGAAGGCGTAGGAATCATATCATTCTTGCTAATCGGA
TGATGGCACGGACGAACTGACGCAAACACAGCCGCTCTACAAGCCATCTTATATAACCGT
ATTGGCGACATCGGGTTTATTGCAGCAATAGCCTGATACTGCACAAAAACTAACTCATGA
GACTTCCAACAAATCTTTTTAATAGATAACTCTAACACACCCCCTCTCGCAGGGTTATTA
TTAGCAGCCACGGGAAAATCAGCCCAATTCAGCCTCCACCCATGACTACCATCAGCCATA
GAAGGACCAACCCCAGTCTCAGCTCTCCTCCACTCAAGCACTATAGTTGTAGCAGGTGTA
TTCTTACTAATCCGATTCCACCCTCTTATCTCCAACAACAGCACCATTTTAACAGCTATA
CTATGCCTAGGAGCTATAACCACCCTATTTACAGCAATCTGCGCACTAACCCAAAACGAC
ATTAAAAAAATCGTAGCATTCTCCACATCAAGCCAACTAGGATTTATAATAGTAACTCTA
GGAATTAACCAACCATACTTAGCCTTCCTTCACATCTGCACCCACGCATTCTTTAAGGCT
ATGTTATTCCTATGTGCAGGATCCATCATCCACAACCTTAATGACGAACAAGACATTCGA
AAAATAGGAGGAATAGCAAAAACCATACCACTCACATCCTCCTGCCTTACAATTGCCAGT
TTAGCCCTAACAGGAGTACCATTCCTCACGGGATTTTATTCTAAAGATCTAATCATCGAA
ACAGCCAATACATGCTATACCAACGCCTGAGCCCTACTAATTACATTAATAGCCACCTCT
ATAACAGCCGTTTACAGCATACGAATTATTTACTTCGTCTTAATAACCAAACCACGATTT
CCCCCTACAATCACCACAAACGAAAGCAACCCATTAATAATTAACCCGATCAAACGACTA
GCTTTAGGAAGTATCCTGGCTGGATTCTTCATCTCATATAACATTCCACCAACAACTATT
CAAGTAATAACCATACCCTGATACCTAAAAATCATAGCCCTTCTAATTACCATAACAGGC
TTTGCCATCGCATTAGACCTCAACCACTCAACTAACAATCTCAAACCAACAAAACCTTCA
CCCATAAGCCTATTCTCAACCTCATTAGGCTACTTCCCAACAACCATGCACCGACTTCTA
CCCCTAAAAATACTCAACACAAGCATTAAAACAGCCCTAACCATACTAGACCTAATCTGA
TTAGAAAAAGCTATTCCAAAAGCCACCTCCACTATCCACACATTAGCCTCTTCCATCCTA
AGCAGTCAAAAAGGAAAAGTAAAATTATATTTCCTCTCATTCTTGGTCACACTAATCGCC
ATCCCAATAATCCTACTCATCTAATTCCCACGAGTAATCTCAATGATAATAAGCACACCC
ATAAACAATGTTCAACCAGAAACAACCATTAACCATGCAGAACAACCATATAAAGCAGCT
ACACCAACACCTCCTTCACCCATATACCCAAGCCCGTCAGCATCATAGACCACCCATCCA
CCCATGCTACTAAACTCTACCAACACTCCAACACCCTCATAATAATCACTTATAAGCACT
ACACTTACTTCCATAAACACACTCATAAACAAAATCCCAATTGTCAACCAACTTGACACT
AAAGCCTCAGGATAGTCTTCAGCAGATATAGCAGTAGTGTAACCAAACACCACCAACATA
CCCCCTAAATAAACCAAAAACACCATTAAGCCTAGAAACGAGCCGCCAAACCCCAACACC
GCTAAACAACCTGAACACCCACTAACAATTAAACACAACCCGCCATAAATAGGTGAGGGC
TTCAAAGAAGCACCTAAACAACCCAGCGCAATCACTGAACTTAAAATATAAATTAATTCT
GTCATAATTTCTACATAGACTTTCACTATGACCAATGACATGAAAAATCATCGTTGTTCT
TCAACTATAGAAACACATAATGACAATCATACGAAAAACCCACCCACTAGTCAAAATAAT
TAACCACTCATTCATCGACCTTCCAACCCCATCAAATATCTCATCATGATGAAACCTAGG
CTCCCTGCTAGGCCTTTGCCTATTTATCCAAATCCTCACAGGATTATTCCTAGCCATACA
CTATTCACCAGACACATCAACAGCATTCTCATCAGTAACCCACATCTGTCGAGACGTCAA
CTACGGGTGACTAATCCGTTACATACACGCCAATGGAGCTTCCATATTCTTCATTTGCCT
GTTCCTACACGTAGGACGAGGGATCTACTACGGCTCCTACAACATAATTGAAACATGAAA
CATAGGAATTATCCTTCTATTTGCCGTTATAGCCACAGCATTTATAGGCTACGTACTCCC
ATGAGGCCAAATATCCTTTTGAGGGGCCACAGTAATCACAAACCTCCTATCAGCTATTCC
CTATATCGGCACAACCTTAGTAGAATGAATTTGAGGGGGCTTCTCAGTAGACAAAGCCAC
TCTAACACGATTCTTTGCATTTCACTTCATCCTACCCTTCATCATTACCGCCCTCGTACT
AATCCATCTTCTCTTCCTACACGAATCAGGATCTAACAACCCAACAGGACTGAACTCAGA
CGCAGATAAAATCCCATTCCATCCCTACTATACAACCAAAGACCTCTTAGGAGCTTTCAT
ACTACTTATAACCTTCATGACTTTAGTTTTATTTTTCCCAGACATTCTAGGAGACCCCGA
CAATTACACCCCCGCAAACCCACTCAGCACCCCGCCACACATCAAGCCAGAATGATATTT
CTTATTTGCCTACGCCATCCTACGCTCCATCCCTAACAAACTAGGAGGCGTATTAGCCCT
AATCCTATCTATTCTTATCCTAGCCCTCATGCCATTTCTTCATACTTCAAAACAACGAAC
CCTCACCTTCCGCCCAATCACTCAAACAGTTTACTGAATCCTAACAGCCAACTTACTTAT
CCTCACATGAGTCGGTGGTCAACCAGTCGAACACCCATTCATCATCATCGGACAAACAGC
CTCAATTACTTACTTCACCATCATCATTATCTTAATACCAATCGCAGGTTTAATCGAAAA
CAACATCCTAAACCTAGACTAAATGCCCTGATAGTATAACTATTACACTGGTCTTGTAAA
CCAGTAATGAAAAACCTCTTTTCTCAGGACAGTTAACTGCCTCTCCCCATCACCAACAAC
CCACCCAATTTCCCATTTTCGTTAACCCTCAACAAACTCACCATCCGCCTGACCACCACC
CCAAGACTCTCATCTGTCCCATCCTATTGATTGTTTCCACAATTTCAGCTTGATTTTTCC
TAAGTGATAAAAAAACCTGAAAATTTTTTACCTCTGAAACTTCAAGAAGAGGGGACTGCT
CCCCCACCATCAACACCCAAAACTGACATTCTACTTAAACTACTTCCTGCACACGAACCC
ATTTCATGCACACTATTTTATGTATATATTACATTAATTTATTTTCCCCTAGCATATAAG
CATGTACAATCATTCAATTATCTAAGACATTATTATTCTTAATCAACATTATTCTTTCAA
CACCATGGATATTAAGATCAACTATTTAATTAATGCTCTTTATACATATAATGTTTAATC
CCCATACCCCATTATACTATTAATTTTCCTAGACTCCTCTAGTCCCCATGACTATCCCCC
AACCCATTTGGTCTATTAATCTACCATCCTCCGTGAAACCAGCAACCCGCCCACCCTATG
CTACCCTCCTCGCTCCGGGCCCATCCTAACTTGGGGGTTACTAATGTGAAACTTTATCAG
GCATCTGGTTCTTACCTCAGGGCCATACAATGCTTTATCGTCCATACGTTCCCCTTAAAT
AAGGCATCTCGATGGTACGGGTCTAATCAGCCCATGATCAGCATAACTGTAATCCCGCGC
ATTTGGTATCTTTTATCTCTGGTCTGCAGCGCCTCCCCATAGCCGTCAAGGCATGAAGGT
CAACTCATCCTGTAGACGAACTTCCTATTCAAGTATCATTTATCCCCATGGATCCCCTAT
CAGCACACAGTCAATTGGACCGGGACATAACCGTAAGTCGTACTAATTATGCAAGTGCTT
ACTCCACCCACCAACCTCCAAGACATATTATTAATGCTAGTTAGACATATCGTTAATGTT
AGTTAGACATACTATTAATGCTAGTCAAATATACCATTAATGTTAGCTAGACATACCCTA
TCAAGTCTCCCCCCCCCCCCACACCTACCCCCGACAACCAGGTCCTCGTACATTCGAGTA
GTTCCACAAATATGACTTAAAATTTAGTATTGACAAAAAAACCCCCACAAAATTTTCAAT
ACCAAAAACCTACCCAAAACCACTAAAAATTCCCAAGTAGGATTTCAGTATTGGTTTAAC
CT
>Lasiopodomys brabdtii 3 mitochondrion, complete genome.
GTTAATGTAGCTTATTAAAAGCAAAGCACTGAAAATGCTTAGATGGATGCTAGCATCCCA
TAAACAATAAAAGGTTTGGTCCTGGCCTTATAATTAGTTAGAGGTAGAGTTACACATGCG
AATTTCCATAAACCAGTGTCAAATCCCATAGAGTTATTTTTAACTCTTAGGAGAGGGTAT
CAAGTACATTCAAATAGCTAAAGACACCTTGCCTAGCCACGCCCCCACGGGACCCAGCAG
TGATAAAAATTAAGCAATGAACGAAAGTTCGACTAAGCCATACCTCTATAAGGGTTGGTA
AATTTCGTGCCAGCCACCGCGGTCATACGATTAACCCAAACTAATTATTCTCGGCGTAAA
ACGTGTTACTAGAAATATACAAAATAGAATTAAAATCCATCTAATATGTGAAAATTCATC
GCTGGGCCTAAACACAATAACGAAAGTAATTCTATTATTCACGATACACGATAGCTAAGA
TCCAAACTGGGATTAGATACCCCACTATGCTTAGCCCTAAACCTTAGTAATTTAGAAACA
AAATTATTTGCCTGAGAACTACTGGCCACAGCTTAAAACTCAAAGGACTTGGCGGTACTT
TATATCCATCTAGAGGAGCCTGTTCTATAATCGATAAACCCCGTTATACCTCACCACCCC
TTGCTAATTCAGTCTATATACCGCCATCTTCAGCAAACCCTAAAAAGGAACAACAGTAAG
CAAGAGAATCACCATAAAAACGTTAGGTCAAGGTGTAGCCAATGAGGTGGGAAGCAATGG
GCTACATTTTCTTGCAAAGAACATTACGCTACCCTTTATGAAACTAAAGGACAAAGGAGG
ATTTAGTAGTAAATTAAGAATAGAGTGCTTAGTTGAATTGAGCAATGAAGTGCGTACACA
CCGCCCGTCACCCTCCTCAAACTAAACAAACGAAACTCATACATAATAAAATCAAACCTT
TACTAGAGGAGGTAAGTCGTAACAAGGTAAGCATACTGGAAAGTGTGCTTGGAATAACCA
TGGTGTAGCTTAAATAGCAAAGCACCTGGTCTACACCCAGAAGACTCCACAACCAATGGA
CATCATGAGCCAAGCCTAGCCCTATCATAACCTAAATTAAACTAAAAACCATAATAAAAC
AAATCATTTGATAAAAGAGAGTATTGGAGAAAGAAACCTTTTTCCCAGGAGCTGTAGAGA
AAGTACCGCAAGGGAAAGATGAAAGAACACTAAAAAGTAAAAATAAGCAAAGATTAAACC
TTGTACCTTTTGCATAATGAGTTAACTAGAAAGCACCTAACTAAGAGACCTTAAGCTAGG
CACCCCGAAACCAAACGAGCTACCTAAGAGCAGTACAAAGAACCAACCCGTCTATGTGGC
AAAATAGTGGGATGACTCCTAGGTAGAGGTGAAAAGCCTACCGAGCTTGGTGATAGCTGG
TTGCCCGATAAATGAATCTCAGTTCAACTTTAAGAATTACCATAAGGAACAACTACCAAA
ATGTAATCTTAAATTTTAGCCTGAAGAGGGACAGCTCTTCAGTAATGGAAACAGCCTTCC
ATAGTGAACAAACCCACCACTCTATAAACCATTGTTGGCCTAAAAGCAGCCATCAATAAA
GAAAGCGTTAAAGCTCAACACTACAATTACCTAATACCACAAATCCTAATGACTTCCTAT
AACACCAATCGGGTCAATCTATAATTATATAGATGAGATACTGTTAACATGAGTAACAAG
AACACCGTTCTCCAAGCACAAGCCTATAACAACCCGGATAACCATTGTTAGTTAACATGT
TCAGGTTCACAAGCCACCATTAAACCGAACCTATAACTAAATGTTAGCCCAACACAGGCG
TGCAATAAGGAAAGATTAAAAGAAGTAAAAGGAACTCGGCAAACAAGAATCCCGCCTGTT
TACCAAAAACATCACCTCTAGCATAAAAAGTATTAGAGGCACTGCCTGCCCAGTGACATA
CGTTTAACGGCCGCGGTATCCTGACCGTGCAAAGGTAGCATAATCACTTGTTCCTTAATT
GGGGACTGGAATGAATGGCCTCACGAGGATTCAACTGTCTCTTACTTCCGATCAGTGAAA
TTGACCTCCCCGTGAAGAGGCGGGGATAACACAATAAGACGAGAAGACCCTATGGAGCTT
TAATTTCCCGGCCTAACTACCCAACTTACACCCTAATGGGTCAAAAATAAAAGATATAGG
CCAGTGATTTAGGTTGGGGTGACCTCGGAGTATAAAACAACCTCCGAACGATTTTAACCA
AGACATACAAGTCAAAGTGCTAAAAATCCAATTGACCCAATTTATTTGATCAACGGACCA
AGTTACCCTAGGGATAACAGCGCAATCCTATTCAAGAGTCCATATCGACAATTAGGGTTT
ACGACCTCGATGTTGGATCAGGACATCCCAATGGTGCAGCAGCTATTAATGGTTCGTTTG
TTCAACGATTAAAGTCCTACGTGATCTGAGTTCAGACCGGAGCAATCCAGGTCGGTTTCT
ATCTATTAACTGTTCCTCCCAGTACGAAAGGACAAGAGAAACAAGGCCTCCTTGACATAA
GCGCCTTAATACTAATAAATGAAATTATCTCAATTTAGTAAGTTAGTCCTACCATACCCT
AGACCAAGGGTTCAGTTAGGGTGGCAGAGCCCGGAAATTGCATAAGACTTAAAACCTTGT
ACCCAGAGGTTCAAATCCTCTCCCTAATAGTGTACTTAATTAACATTTTAACTCTCCTGG
TCCCAGTACTGATCGCCATAGCATTCCTCACCCTAGTTGAACGAAAAATATTAGGCTATA
TGCAACTACGCAAAGGCCCAAACATCGTGGGACCCTATGGGATCCTCCAACCATTCGCAG
ATGCCATAAAACTATTCATTAAAGAACCCCTACGCCCCCTAACTACATCCACAACCCTAT
TTATCCTAGCCCCAACACTATCTCTATCGCTAGCCTTAAGCCTATGAATCCCGCTCCCCA
TACCACATCCCTTGATTAACCTAAACTTAGGGGTCCTATTCATCCTCGCCACCTCAAGTC
TTTCAGTTTACTCCATCCTATGATCAGGCTGAGCATCCAACTCTAAATATTCTATGTTCG
GGGCCTTACGAGCAGTTGCACAAACAATCTCATACGAAGTTACAATAGCAATAATTTTAC
TCTCTGTCATCTTAATAAATGGGTCTTTCTCAATTCAATCCCTTATCTTCACACAAGAAC
CATTATGATTACTCATCCCAACCTGACCATTAGCCATAATATGATTCATCTCAACCTTAG
CAGAAACAAATCGGGCTCCATTTGACCTAACAGAAGGAGAATCAGAGCTAGTCTCTGGGT
ACAACGTAGAGTACGCCGCAGGTCCATTCGCCCTATTTTTCATAGCAGAATATATAAACA
TTATCCTAATAAACGCCCTCTCAACCATCGTATTTATAGGACCTCTACACAAAACTTTAA
TCCCCGAACTCTACACTACAGATTTCATACTAAAAACTCTAATTCTGACAACCCTCTTCC
TATGAGTTCGAGCCTCCTACCCACGATTCCGATATGATCAGTTAATACACCTTCTATGAA
AAAACTTTTTACCTTTAACCCTAGTCCTATGCATATGACATATTTCCATCCCAATCTTCA
TAGCGAGCATCCCACCTTATGCATAGAAATATGTCTGAAAAAGAGTTACTTTGATAGAGT
AAATCATAGAGGTTTTAACCCTCTTATTTCTAGAACAATAGGAATTGAACCTATACCTAA
GAATCCAAAATCCTTCGTGCTACCAAATACACCCCATTCTAAAGTAAGGTCAGCTAATAA
AGCTATCGGGCCCATACCCCGAAAATGTTGGTTCAAACCCCTCCCATACTAATCAACCCA
ATTACACTTACAATTATCTACATAACTATTATAACAGGGCCAGTAATCACTTTACTCAGC
TCTAATCTGTTTGTAATATGAATCGGATTAGAAATAAATCTACTAGCCCTTATTCCGCTA
ATAACCAAAGACTCTAACCCACGTTCCACTGAAGCAGCAACCAAATATTTTCTCACACAA
GCAACCGCCTCAATAATTTTACTCCTTTCCATCCTAATCAACTTTAAACAACTAGGTCTA
TGGGTATTTCAACCAGAAACAGATAGCACAGTCATAACCATAGTCTTTATCTCCCTAGCA
ATCAAACTAGGCTTGGCCCCTTTCCACTCATGACTACCTGAAGTCACACAAGGTATCAAC
CTTAGCGCAGGGCTCATCCTACTTACATGACAAAAAATCGCCCCACTATCAATCCTTCTC
CAATTCCATATATTAATCAACCCCCACCTGCTAACCCTATCTGCCATCATTTCAGTACTA
ATAGGAGCATGAAACGGACTTAACCAAACCCAGACACGCAAAATCATAGCCTATTCATCC
ATCGCTCACATAGGCTGAATAATCTCTATTTTATCATATAACCCAACACTAACAGTCCTC
AACCTCCTTATCTACATCATTATAACTACCCCCATATTCTTCATCTTTAATACCCATTCA
TTCACATCAATTTCCTCCATATCCCTCATATGAACCAAAATACCAATAGCCCTACCCATA
GTCTCATTAATCTTACTATCCACAGGAGGGCTGCCCCCACTCACAGGGTTTCTACCTAAA
TGAGCCATTATCACCGAACTAATAATAAACAATAACCTACCCCTAGCCTCACTAATAGCA
ATAGCCGCCCTAATTAACCTTTTCTTCTACACACGAATAATTTACTCAACCTCACTCACC
ACTTTCCCAAGCAACAACAACTCCAAAATATATATTCACCAACCCCACACAAAAACCAAC
AACACTCTCCCACCAATAATAATCATTAGTACACTAATACTTCCTCTATCCCCCCTACTT
CTATAACAGAAGTTTAGGATAGTTAGTCCAAGAGCCTTCAAAGCCCTAAGCAAACCTACA
AAGTTTAACTTCTGATAAGGACTGCAAGGCTATATCTTACATCTAATGAATGCAAATCAA
TCGCTTTAGTTAAGCTAAATCCTCTTCTAGATTGATAGGACTTAAACCTATAAACTTTTA
GTTAACAGCTAAACACCTTATTACGGCTTCAATCTACTCTCCCGCCTAAAAAAAGGGGGG
GGGGCGGGAGAGGCCTTAGTAGAATCACTCTCTACACCTTCGAATTTGCAATTCGATGTG
ATTATCACCTTAAGGCCTGGTAAAAAGAGGCATCATCCTCTGTGCTTAGATTTACAGTCT
AATGCTTACTCAGCCATTTTACCTATGTTCATCAACCGCTGATTATTCTCTACTAATCAT
AAAGATATCGGAACTTTATATCTCCTATTTGGTGCTTGAGCAGGAATAGTAGGAACAGCC
CTTAGTATCCTGATTCGAGCGGAGCTTGGTCAACCAGGCACCCTACTAGGTGACGATCAG
ATTTATAACGTGGTTGTAACAGCTCACGCATTTGTAATAATCTTTTTCATGGTTATACCA
ATTATAATCGGTGGATTCGGCAACTGACTTGTACCGCTAATAATTGGGGCACCAGATATA
GCATTCCCCCGAATGAACAACATGAGCTTTTGACTTCTACCACCATCATTCCTTCTCCTA
TTAGCATCCTCCACAGTAGAAGCCGGAGCTGGGACGGGCTGAACGGTATACCCCCCGTTG
GCCGGCAATCTCGCACATGCCGGACCATCAGTTGACCTGACCATCTTTTCACTACACCTA
GCAGGTGTGTCCTCAATTCTCGGAGCAATTAACTTCATTACAACAATTATCAATATGAAA
CCACCGGCTATAACACAATACCAAACCCCCCTATTCGTCTGATCGGTTCTAATCACTGCC
GTACTTCTACTCCTCTCCCTCCCTGTCTTAGCAGCAGGAATCACTATACTTCTAACAGAT
CGTAACCTAAACACCACTTTCTTTGACCCAGCTGGGGGAGGGGACCCCATCCTATACCAA
CACTTATTCTGATTCTTTGGACACCCAGAAGTGTATATCCTCATCCTTCCTGGCTTCGGC
ATTATCTCCCATATCGTAACCTATTACTCAGGTAAAAAAGAGCCATTTGGATATATAGGA
ATGGTCTGAGCTATAATGTCAATCGGGTTCCTAGGTTTTATTGTCTGAGCCCATCACATA
TTCACAGTAGGACTTGACGTAGACACACGAGCCTACTTCACATCAGCCACAATAATTATT
GCTATCCCAACAGGAGTTAAAGTCTTTAGCTGATTAGCAACTCTACATGGAGGTAATATC
AAATGATCCCCAGCAATACTATGAGCCCTAGGCTTCATTTTCCTGTTTACAGTCGGAGGA
CTGACAGGTATCGTACTATCCAACTCTTCCCTAGACATTGTTCTACACGACACATACTAT
GTAGTAGCTCACTTCCACTACGTTCTCTCCATAGGCGCTGTTTTTGCTATCATAGCCGGA
TTCGTGCACTGATTCCCATTATTTACAGGGTATACACTAGACGAGATGTGAGCTAAAACC
CACTTTGCTATCATATTCGTAGGAGTTAACATAACATTCTTCCCACAACATTTCCTTGGC
CTCTCAGGCATACCACGACGCTACTCTGACTATCCAGATGCCTACACAACATGAAACACA
GTCTCATCCATAGGATCATTCATCTCACTAACAGCAGTTTTAATTATAGTCTTCATAATT
TGGGAGGCCTTCGCCTCTAAACGAGAAGTATTGAATGTAGACTATGCCTCCACAAACCTG
GAATGACTCCACGGCTGCCCCCCGCCATATCACACATTTGAAGAACCAACCTTTATTAAA
GTGGGATAAGAAAGGAAGGATTCGAACCCCCTAAAACTGGTTTCAAGCCAGCACCATAAC
CTCTATGTCTTTCTCAATGAGATATTAGTAAATAAATTACATAACTTTGTCAAAGTTAAA
TTATAGGCTGGACCCTATATATCTTATATGGCTTATCCCTTCCAACTAGGCTTACAAGAT
GCCTCCTCACCTATTATAGAAGAGTTAATAAACTTTCATGACCACACACTTATAATCGTC
TTCCTAATCAGCTCTTTAGTTCTATATATCATCACCCTAATACTGACAACAAAACTAACT
CATACAAACACCATAGACGCCCAAGAAGTAGAGACTATTTGAACTATTCTTCCAGCCGTA
ATCCTAATTATAATCGCCCTACCCTCATTACGCATCTTATACATAATAGATGAGATTAAC
AACCCAGCCCTAACAGTAAAAACAATAGGCCACCAATGATACTGAAGCTATGAATACACA
GACTACGAAGACCTGAGCTTCGACTCATACATAACCCCAACATCTGATCTAAAACCTGGG
GAGCTCCGCCTCTTAGAAGTAGATAACCGAATAGTCCTCCCCATAGAACTACCCATCCGA
ATATTAACCTCATCAGAAGATGTACTTCACTCATGAGCTGTCCCTTCCCTAGGGCTCAAA
ACAGACGCTATTCCAGGACGATTAAACCAAATAACCATCTCCTCCAACCGTCCTGGCCTG
TTCTACGGCCAATGCTCAGAGATCTGTGGTTCTAATCATAGCTTCATACCCATTGTTCTT
GAAATAGTTCCTCTAAAAGTTTTTGAAGATTGATCTCTATCAATGACCTAATAACATTAC
GAAGCTTATAGCGTTAACCTTTTAAGTTAAAGTTTGAGATAATAAGTCTCCGTAGTGAAT
GCCACAGCTAGACACATCCACTTGATTTATTACCATTCTATCAACCACAGCTACACTTTT
TATTCTTATACAACTAAAAACATCACTTCACAATTTCCCACAAACTCCATCAATCAAGTC
AATTAAACCTGTTAAAACAAACTACCCCTGAGAACCAAAATGAACCAAAATTTATTTGCC
TCTTTCATTACCCCCACAATAATAGGCCTTCCTATTGTTGTACTTATCATTATACTTCCA
TCATTACTCTTAACCTCTTCCAAACGTCTAATCTCCAACCGCCTCCACTCATTACAACAA
TGATTAATTAAACTCATTACCAAACAGATAATGTTAGTTCACTCACCCAAAGGACGCACA
TGATCACTCATACTAGTATCCCTAACTTTATTCATTGGCTCAACTAACCTCCTAGGACTT
TTACCATACACATTCACCCCAACAACACAATTATCCACAAACCTGGGCATAGCAATTCCA
CTATGAGCCGGAACCGTAATTCTAGGGTTCCGCCACAAGCTAAAACCCTCATTAGCCCAC
TTTCTTCCACAAGGTACACCTATCTCCCTTATCCCAATACTAGTCATTATCGAAACTATC
AGTCTATTCATTCAACCTATAGCCTTAGCAGTACGTTTAACAGCGAATATCACTGCAGGT
CACTTATTAATCCATTTAATTGGGGGGGCCACACTAGCTCTCACAACCATCAACCTACCA
ACAGCTACAATTACATTTATCATTTTAACCCTTCTGACTACCTTAGAATTTGCTGTGGCC
CTTATCCAGGCCTACGTATTTACTCTACTAGTAAGCCTCTATCTACATGACAATACTTAA
TGACCCACCAAACTCACGCCTTCCATATAGTAAACCCAAGCCCATGACCCCTAACAGGAG
CCTTCTCTGCCCTACTACTGACTTCTGGCTTAGTAATATGATTTCACTACAACTCAACTA
CCCTGCTGTCGCTAGGGTTACTAAGTAACCTACTCACCACATACCAGTGATGACGCGACG
TAGTACGAGAAGGTACATATCAAGGACACCACACTCCCATTGTTCAAAAAGGCCTACGTT
ACGGAATAGTCCTATTTATCCTCTCCGAAGTCTTTTTCTTTGCGGGCTTCTTCTGAGCAT
TTTATCACTCAAGCCTGGCCCCAACACATGACCTCGGAGGGTGCTGACCGCCAACAGGAA
TCTCTCCTCTAAACCCCCTAGAGGTACCTCTATTAAATACGTCAGTCCTTCTAGCATCAG
GTGTCTCCATTACATGAGCCCACCATAGCTTAACAGAAGGAAAACGAAACAACATAAACC
AAGCCCTAACTATTACCATCCTTCTAGGAATCTACTTCACCTTACTACAAGCCTCAGAAT
ATTTCGAAACCCCTTTCTCCATCTCAGATGGAATCTATGGCTCTACATTTTTCATGGCAA
CCGGATTCCACGGCCTTCACGTAATCATCGGCTCTACCTTCCTAATTATTTGCCTACTAC
GACAATTAAAATACCACTTTACATCTAATCACCACTTTGGCTTTGAAGCAGCAGCATGAT
ATTGACACTTCGTAGATGTAGTCTGACTGTTCCTATACTTATCAATCTATTGATGAGGAT
CATACTTTCTTAGTATAATCAGTACATCTGACTTCCAATCAGCTAGCTCTAGAACAACCT
AGAAGAAAGTAATTAACATAATATTTATTTTAATAATTAATAGTGCATTATCCACCATAC
TTATTTCCCTAGCCTTCTGGCTTCCCCATCTTAACATCTACACTGAAAAAGCTAATCCAT
ATGAATGCGGATTTGACCCCATAAGCTCAGCTCGACTACCCTTTTCAATGAAATTTTTCC
TGGTAGCAATCACCTTCCTATTATTCGACCTTGAAATCGCTTTATTGCTTCCACTTCCAT
GAGCTATACAATTTCCAGATATAAGTCTACTAACAACTACAGCATTCATACTTATCACAA
TCCTAGCTCTAGGCCTAGTTTACGAGTGAACACAAAAAGGCTTAGAATGAACAGAATAAT
TGGTAATTAGTTTAACTAAAATTAATGATTTCGACTCATTAGATTATGATAATATCATAA
TTACCAAAAAATGTTACCCGCCACACTTAATATCGGTCTAGCTTTCACCTTTTCTCTACT
CGGGACCCTGGTATTCCGATCCCACCTCATATCCACCCTCCTCTGTCTAGAAGGCATAAT
ATTATCACTATTTGTTCTGGCCACTATCACACCCTTAAACACACACTCAATAATCATACT
CCCAATCCCCATTATTATCCTAGTCTTTGCTGCATGTGAAGCAGCTGTGGGACTAGCTCT
ATTAGCAAAAATTTCAAATACCTACGGCTCTGACTTTGTTCATAACCTAAATCTTCTACA
ATGTTAAAAATTATTTTCCCATTATTTATACTACTCCCCCTTACCTGACTCTCAGATAGT
AAAAAGGTTTGAGTCAACGTAACAGCCTACAGCTTCCTTATTAACCTTGTCTCTATCAGC
CTACTATGACAAAACAACGAAAACAGCCTAAGCTTCTCCACCATATTCTCCACTGACCCC
TTATCTGCCCCACTCCTAGTCCTGACAACATGACTCCTCCCACTAATACTCCTAGCTAGC
CAAAACCACATCAAAAAAGAACCAGAACATAGCAAAAAATCATACATCTCTCTTCTAATT
TGCCTTCAAACTATGCTTGTCATGACATTTTCTGCCAACGAACTAATCATATTTTATATC
CTATTTGAAGCCACCTTAATCCCAACCCTTGTAATCATTACACGATGAGGAAACCAAACA
GAACGACTAAATGCCGGCATCTACTTCCTATTTTACACCCTAGGAGGATCAATTCCCCTA
TTGATCGCCCTAATTTTTATCCAAAACTCAACAGGGACACTAAACTTTATGTTGATAATA
ATAAACTCTTCATCAACCAACCAAACATGGTCTAATAACATCTTATGATTAGCCTCTATT
ATAGCCTTCATAATCAAAATACCCTTATATGGGGTCCATCTGTGACTCCCCAAAGCTCAT
GTAGAAGCTCCTATTGCAGGATCCATGATCCTAGCGGCAGTTCTACTAAAACTAGGAGGA
TATGGTATAATACGAGTGTCCACAATGCTAGACCCAATGACCAAATATATAGCCTTCCCA
TTCATTCTATTATCGTTATGAGGAATAATTATAACCAGCTCTATTTGCCTCCGACAAACA
GACTTGAAGTCCCTTATCGCTTACTCTTCAGTAAGCCACATAGCCCTAGTCATCACTGCT
ATCATAATTCAAACACCATGAAGCTTCATAGGAGCCACAACATTAATAATCGCCCACGGC
CTTACATCCTCCCTCCTATTCTGTTTAGCAAACACAAACTACGAACGCATCCACAGCCGA
ACAATAATCATAACTCGAGGGTTACAAACAGTACTCCCCCTAATAGCCACATGATGGGTT
GTAGCAAGCCTAGCTAACCTAGCCCTACCACCATCAATTAACCTGGTCGGAGAATTAATT
ATTACAATCTCCCTATTCTCTTGATCCTCTCCATCTATTATTCTATTAGGAACAAACATC
CTTATTACCTCTCTTTACTCAATACACATAATTATTGTCACACAACGAGGCAAACTAACC
AACCATATAATCAACCTACAACCATCCCACACACGAGAATCTACACTCATAACTCTTCAC
ACCCTACCCCTCATCCTACTTACTACCAACCCTAAACTAACTATAGGCCCCACACTATGT
TAATATAGTTTAAAAAACATCAGACTGTGAATCTGAAAATAGGACATAAAAATCCTTATT
AACCAAGAAAGTATGCAAGAGCTGCTAACTCATGTCTCCGTACTTAAACATGCGGCTTTC
TTACTTTTATAGGATAGAAGTAATCCACTGGTCTTAGGAACCAGAAACTTGGTGCAACTC
CAAATGAAAGTAATTAACACCCTCTCATCCTCTATCCTTCTTATCATCACTCTCCTAGTG
CTCCCCATAGCCATTTCATTTACCAACATAACAAAACACATAGACTTCCCCAAATACGTA
ACATCCTGTATTAAATGCGCATTCTTCATTAGCCTTGTCCCCCTGTCTTCCTTCTTTAAC
TCCAGCACAAAACTTATTATCACAAACTGACAATGAGTTTCTATTGGGTCTATTAAATTC
TCGCTAAGCCTGCAATTTGACTTTTTCTCAATCATCTTCTTGCCTGTAGCCCTGTATGTT
ACATGATCAATCATAGAATTCTCTATATGATATATACACTCAGATCCAAACCTAACCCGA
TTTATCAAATACCTGCTAATATTCTTAATTACTATGATCATTTTAACAACCGCCAACAAT
CTATTCCAACTTTTCATCGGCTGAGAAGGCGTAGGAATCATATCATTCTTGCTAATCGGA
TGATGGCACGGACGAACTGACGCAAACACAGCCGCTCTACAAGCCATCTTATATAACCGT
ATTGGCGACATCGGGTTTATTGCAGCAATAGCCTGATACTGCACAAAAACTAACTCATGA
GACTTCCAACAAATCTTTTTAATAGATAACTCTAACACACCCCCTCTCGCAGGGTTATTA
TTAGCAGCCACGGGAAAATCAGCCCAATTCAGCCTCCACCCATGACTACCATCAGCCATA
GAAGGACCAACCCCAGTCTCAGCTCTCCTCCACTCAAGCACTATAGTTGTAGCAGGTGTA
TTCTTACTAATCCGATTCCACCCTCTTATCTCCAACAACAGCACCATTTTAACAGCTATA
CTATGCCTAGGAGCTATAACCACCCTATTTACAGCAATCTGCGCACTAACCCAAAACGAC
ATTAAAAAAATCGTAGCATTCTCCACATCAAGCCAACTAGGATTTATAATAGTAACTCTA
GGAATTAACCAACCATACTTAGCCTTCCTTCACATCTGCACCCACGCATTCTTTAAGGCT
ATGTTATTCCTATGTGCAGGATCCATCATCCACAACCTTAATGACGAACAAGACATTCGA
AAAATAGGAGGAATAGCAAAAACCATACCACTCACATCCTCCTGCCTTACAATTGCCAGT
TTAGCCCTAACAGGAGTACCATTCCTCACGGGATTTTATTCTAAAGATCTAATCATCGAA
ACAGCCAATACATGCTATACCAACGCCTGAGCCCTACTAATTACATTAATAGCCACCTCT
ATAACAGCCGTTTACAGCATACGAATTATTTACTTCGTCTTAATAACCAAACCACGATTT
CCCCCTACAATCACCACAAACGAAAGCAACCCATTAATAATTAACCCGATCAAACGACTA
GCTTTAGGAAGTATCCTGGCTGGATTCTTCATCTCATATAACATTCCACCAACAACTATT
CAAGTAATAACCATACCCTGATACCTAAAAATCATAGCCCTTCTAATTACCATAACAGGC
TTTGCCATCGCATTAGACCTCAACCACTCAACTAACAATCTCAAACCAACAAAACCTTCA
CCCATAAGCCTATTCTCAACCTCATTAGGCTACTTCCCAACAACCATGCACCGACTTCTA
CCCCTAAAAATACTCAACACAAGCATTAAAACAGCCCTAACCATACTAGACCTAATCTGA
TTAGAAAAAGCTATTCCAAAAGCCACCTCCACTATCCACACATTAGCCTCTTCCATCCTA
AGCAGTCAAAAAGGAAAAATAAAATTATATTTCCTCTCATTCTTGGTCACACTAATCGCC
ATCCCAATAATCCTACTCATCTAATTCCCACGAGTAATCTCAATGATAATAAGCACACCC
ATAAACAATGTTCAACCAGAAACAACCATTAACCATGCAGAACAACCATATAAAGCAGCT
ACACCAACACCTCCTTCACCCATATACCCAAGCCCGTCAGCATCATAGACCACCCATCCA
CCCATGCTACTAAACTCTACCAACACTCCAACACCCTCATAATAATCACTTATAAGCACT
ACACTTACTTCCATAAACACACTCATAAACAAAATCCCAATTGTCAACCAACTTGACACT
AAAGCCTCAGGATAGTCTTCAGCAGATATAGCAGTAGTGTAACCAAACACCACCAACATA
CCCCCTAAATAAACCAAAAACACCATTAAGCCTAGAAACGAGCCGCCAAACCCCAACACC
GCTAAACAACCTGAACACCCACTAACAATTAAACACAACCCGCCATAAATAGGTGAGGGC
TTCAAAGAAGCACCTAAACAACCCAGCGCAATCACTGAACTTAAAATATAAATTAATTCT
GTCATAATTTCTACATAGACTTTCACTATGACCAATGACATGAAAAATCATCGTTGTTCT
TCAACTATAGAAACACATAATGACAATCATACGAAAAACCCACCCACTAGTCAAAATAAT
TAACCACTCATTCATCGACCTTCCAACCCCATCAAATATCTCATCATGATGAAACCTAGG
CTCCCTGCTAGGCCTTTGCCTATTTATCCAAATCCTCACAGGATTATTCCTAGCCATACA
CTATTCACCAGACACATCAACAGCATTCTCATCAGTAACCCACATCTGTCGAGACGTCAA
CTACGGGTGACTAATCCGTTACATACACGCCAATGGAGCTTCCATATTCTTCATTTGCCT
GTTCCTACACGTAGGACGAGGGATCTACTACGGCTCCTACAACATAATTGAAACATGAAA
CATAGGAATTATCCTTCTATTTGCCGTTATAGCCACAGCATTTATAGGCTACGTACTCCC
ATGAGGCCAAATATCCTTTTGAGGGGCCACAGTAATCACAAACCTCCTATCAGCTATTCC
CTATATCGGCACAACCTTAGTAGAATGAATTTGAGGGGGCTTCTCAGTAGACAAAGCCAC
TCTAACACGATTCTTTGCATTTCACTTCATCCTACCCTTCATCATTACCGCCCTCGTACT
AATCCATCTTCTCTTCCTACACGAATCAGGATCTAACAACCCAACAGGACTGAACTCAGA
CGCAGATAAAATCCCATTCCATCCCTACTATACAACCAAAGACCTCTTAGGAGCTTTCAT
ACTACTTATAACCTTCATGACTTTAGTTTTATTTTTCCCAGACATTCTAGGAGACCCCGA
CAATTACACCCCCGCAAACCCACTCAGCACCCCGCCACACATCAAGCCAGAATGATATTT
CTTATTTGCCTACGCCATCCTACGCTCCATCCCTAACAAACTAGGAGGCGTATTAGCCCT
AATCCTATCTATCCTTATCCTAGCCCTCATGCCATTTCTTCATACTTCAAAACAACGAAC
CCTCACCTTCCGCCCAATCACTCAAACAGTTTACTGAATCCTAACAGCCAACTTACTTAT
CCTCACATGAGTCGGTGGTCAACCAGTCGAACACCCATTCATCATCATCGGACAAACAGC
CTCAATTACTTACTTCACCATCATCATTATCTTAATACCAATCGCAGGTTTAATCGAAAA
CAACATCCTAAACCTAGACTAAATGCCCTGATAGTATAACTATTACACTGGTCTTGTAAA
CCAGTAATGAAAAACCTCTTTTCTCAGGACAGTTAACTGCCTCTCCCCATCACCAACAAC
CCACCCAATTTCCCATTTTCGTTAACCCTCAACAAACTCACCATCCGCCTGACCACCACC
CCAAGACTCTCATCTGTCCCATCCTATTGATTGTTTCCACAATTTCAGCTTGATTTTTCC
TAAGTGATAAAAAAACCTGAAAATTTTTTACCTCTGAAACTTCAAGAAGAGGGGACTGCT
CCCCCACCATCAACACCCAAAACTGACATTCTACTTAAACTACTTCCTGCACACGAACCC
ATTTCATGCACACTATTTTATGTATATATTACATTAATTTATTTTCCCCTAGCATATAAG
CATGTACAATCATTCAATTATCTAAGACATTATTATTCTTAATCAACATTATTCTTTCAA
CACCATGGATATTAAGATCAACTATTTAATTAATGCTCTTTATACATATAATGTTTAATC
CCCATACCCCATTATACTATTAATTTTCCTAGACTCCTCTAGTCCCCATGACTATCCCCC
AACCCATTTGGTCTATTAATCTACCATCCTCCGTGAAACCAGCAACCCGCCCACCCTATG
CTACCCTCCTCGCTCCGGGCCCATCCTAACTTGGGGGTTACTAATGTGAAACTTTATCAG
GCATCTGGTTCTTACCTCAGGGCCATACAATGCTTTATCGTCCATACGTTCCCCTTAAAT
AAGGCATCTCGATGGTACGGGTCTAATCAGCCCATGATCAGCATAACTGTAATCCCGCGC
ATTTGGTATCTTTTATCTCTGGTCTGCAGCGCCTCCCCATAGCCGTCAAGGCATGAAGGT
CAACTCATCCTGTAGACGAACTTCCTATTCAAGTATCATTTATCCCCATGGATCCCCTAT
CAGCACACAGTCAATTGGACCGGGACATAACCGTAAGTCGTACTAATTATGCAAGTGCTT
ACTCCACCCACCAACCTCCAAGACATATTATTAATGCTAGTTAGACATATCGTTAATGTT
AGTTAGACATACTATTAATGCTAGTCAAATATACCATTAATGTTAGCTAGACATACCCTA
TCAAGTCTCCCCCCCCCCCCACACCTACCCCCGACAACCAGGTCCTCGTACATTCGAGTA
GTTCCACAAATATGACTTAAAATTTAGTATTGACAAAAAAACCCCCACAAAATTTTCAAT
ACCAAAAACCTACCCAAAACCACTAAAAATTCCCAAGTAGGATTTCAGTATTGGTTTAAC
CT
>Lasiopodomys mandarinus 1 mitochondrion, complete genome.
GTTAATGTAGCTTATTTAAAGCAAGGCACTGAAAATGCTTAGATGGATGCTATCATCCCA
TAAACAATAAAAGGTTTGGTCCTGGCCTTATAGTTAGTTAGAGGTAGAGTTACACATGCA
AATTTCCATAAACCAGTGTCAAATCCCATGGAGTTATTTATAACTCTTAGGAGAGGGTAT
CAAGTACATTCAAATAGCTAAAGACACCTTGCCTAGCCACGCCCCCACGGGACTCAGCAG
TGATAAAAATTAAGCAATGAACGAAAGTTTGACTAAGCCATGCCTCTTTAAGGGTTGGTA
AATTTCGTGCCAGCCACCGCGGTCATACGATTAACCCAAACTAATTATTCTCGGCGTAAA
ACGTGTTACTAGAAATACACAAAATAGAATTAAAAGCCATCCAATATGTGAAAATTCATC
GCTGGACCTAAACTCAATGACGAAAGTAATTCTATTATTCACGAAACACGATAGCTAAGA
TCCAAACTGGGATTAGATACCCCACTATGCTTAGCCCTAAACCTTAGTAATTTAAAAACA
AAATTATTTGCCTGAGAACTACTGGCCACAGCTTAAAACTCAAAGGACTTGGCGGTACTT
TATATCCATCTAGAGGAGCCTGTTCTATAATCGATAAACCCCGTTATACCTCACCACCCC
TTGCTAATACAGCCTATATACCGCCATCTTCAGCAAACCCTAAAAAGGAGCAGCAGTAAG
CAAGAGTATCACCATAAAAACGTTAGGTCAAGGTGTAGCCAATGAGGTGGGAAGCAATGG
GCTACATTTTCTTACAAAGAACATTACGCTACCCTTTATGAAACTAAAGGGCAAAGGTGG
ATCTAGTAGTAAATTAAGAGTAGAGTGCTTAATTGAATTGAGCAATGAAGTGCGTACACA
CCGCCCGTCACCCTCCTCAAACTAAATAAACGAAATCTATACATAATAACATCAAACTTT
TACTAGAGGAGATAAGTCGTAACATGGTAAGCATACTGGAAAGTGTGCTTGGAATAACCA
TGGTGTAGCTTAATAGCAAAGCACCTGGCCTACACCCAGAAGAATCCACAACCAATGGAC
ATCATGAACCAAGCCTAGCCCTATCAAAATCTAAACCCAACTAAAAGCCATAATAAAACA
AATCATTTGACAAAAGAAAGTATTGGAGAAAGAAATCTACTTCAGGAGCTATAGAAAAAG
TACCGCAAGGGAAAGATGAAAGAACGCTAAAAAGTAAAAATAAGCAAAGATTAAACCTTG
TACCTTTTGCATAATGAGTTAACTAGAAAACACCTAGCTAAGAGACCTAAAGCTAGGCAC
CCCGAAACCAAACGAGCTACCTAAGAGCAGTACAAAGAACCAACCCGTCTATGTAGCAAA
ATAGTGGGACGACTCCTAGGTAGAAGTGAAAAGCCTACCGAGCTTGGTGATAGCTGGTTA
CCCGATAAAGAATCTCAGTTCAACTTTAAGAATTACCATAGGGAGCAATTACCAAAATGT
AATCTTAAAACTTAGCCTGAAGAGGGACAGCTCTTCAGGAATGGAAACAACCTTATATAG
TGAATAAACCTACTACTCTATAAACCATCGTTGGCCTAAAGGCAGCCACCGATAAAGAAA
GCGTTAAAGCTCAACACTTCAACTACTTAATACCACAAATCTTAATGACTTCCTATAAAT
ACTAACCGGGTCAATCTATAATTACATAGATGAGATACTGTTAACATGAGTAACAAGAAC
ACTGTTCTCCAAGCACAAGCCTATAACAACTCGGATGACCATTGTTAGTTAACACGAACA
GGTGAATAATCAACCAATAAACCCAACCTATAGCTAAGTGTTAGTCCAACACAGGCGTGC
AATAAGGAAAGATTAAAAGAAGTAAAAGGAACTCGGCAAACAAGAATCCCGCCTGTTTAC
CAAAAACATCACCTCTAGCATAAAAAGTATTAGAGGCACTGCCTGCCCAGTGACATACGT
TTAACGGCCGCGGTATCCTGACCGTGCAAAGGTAGCATAATCACTTGTTCCTTAATTGGG
GACTGGAATGAATGGCCTCACGAGGATTCAACTGTCTCTTACTTCCAATCAGTGAAATTG
ACCTCCCCGTGAAGAGGCGGGGATAACATAATAAGACGAGAAGACCCTATGGAGCTTTAA
TTTCTTGGCCTAACCACCCAATTTACACCCTAATGGACTACAAAATAAGATATAGGCCAA
TGATTTAGGTTGGGGTGACCTCGGAGTATAAAACAACCTCCGAAAGATTTAACCGAGACA
TACAAGTCAAAGTACTAAAAATCCAATTGACCCAATTCATTTGATCAACGGACCAAGTTA
CCCTAGGGATAACAGCGCAATCCTATTCAAGAGTCCATATCGACAATTAGGGTTTACGAC
CTCGATGTTGGATCAGGACATCCTAATGGTGCAGAAGCTATTAATGGTTCGTTTGTTCAA
CGATTAAAGTCCTACGTGATCTGAGTTCAGACCGGAGCAATCCAGGTCGGTTTCTATCTA
TTAACTGTTCCTCCCAGTACGAAAGGATAAGAGAAACAAGGCCTCCTTAACATAAGCGCC
TTAGTACTAATAAATGAAATCATCTCAATTTAGTAAGTTAATCCAACCGCACCCTAGACC
AAGGGGCTTATTAGGGTGGCAGAGCCCGGAAATTGCGTAAGACTTAAAACCTTGTTTCCA
GAGGTTCAAATCCTCTCCCTAATAGTGTTCCTCATCAACACTTTAACCCTCCTAATTCCA
GTACTAATCGCCATAGCTTTCCTCACCCTAATCGAACGAAAAATATTAGGCTACATACAA
CTACGCAAAGGCCCAAATATCGTAGGACCCTATGGGATCCTCCAACCATTTGCAGATGCC
ATAAAACTATTCATTAAAGAGCCCCTACGCCCACTAGCTACATCCACAACCCTATTTATT
TTAGCCCCAACACTATCTCTAACACTAGCCTTAAGCCTATGAATCCCACTCCCCATACCA
CACCCCTTAATTAACCTAAACCTAGGGATCCTATTCATCCTCGCTACTTCAAGCCTTTCA
GTCTACTCTATCTTATGGTCAGGCTGAGCATCCAACTCTAAATACTCTATATTCGGAGCC
CTACGAGCAGTAGCACAGACAATCTCGTACGAAGTCACAATAGCAATTATCCTACTTTCT
GTCATTCTAATAAATGGGTCTTTTTCAATTCAATCTCTTATCTTTACGCAAGAACCATTA
TGATTACTTGTCCCAACCTGACCATTAGCCATAATATGGTTTATCTCAACCTTAGCAGAA
ACAAATCGAGCCCCATTTGACCTGACAGAAGGGGAATCAGAACTAGTTTCTGGGTTCAAC
GTAGAATATGCTGCAGGTCCATTCGCCCTATTTTTCATAGCAGAATATATAAACATTATC
CTAATAAACGCCCTTTCAACCATCGTATTTATAGGACCACTACACAAATTTTTAACCCCA
GAGCTCTACACTACAGATTTCACACTAAAAACCCTAATTCTGACAACCCTATTCCTATGG
ATTCGAGCCTCCTACCCACGATTCCGATATGACCAATTAATGCACCTCCTATGAAAAAAC
TTCTTACCTCTAACCCTAGCCTTATGTATATGACATATTTCCATCCCAGTATTCATAGCG
AGTATCCCACCTTATGCATAGAAATATGTCTGAAAAAAGAGTTACTTTGATAGAGTAAAT
CATAGAGGTTTAAACCCTCTTATTTCTAGAACAATAGGAGTTGAACCTATACCTAAGAAT
CCAAAATTCTCCGTGCTACCAAACACACCCCATTCTAAAAGTAAGGTCAGCTAATAAAGC
TATCGGGCCCATACCCCGAAAATGTTGGTTTAAACCCTTCCCGTACTAATCAACCCAATT
ACACTTACAATCATCTATATAACTATCATAACAGGGCCAATAATCACTCTACTCAGCTCT
AATCTATTCTTAATATGGATCGGATTAGAAATAAATCTACTAGCCTTTGTCCCACTAATA
ACCAACGACTCTAACCCACGCTCCACTGAAGCAGCAACTAAATACTTTCTTACACAAGCA
ACCGCCTCAATAATTTTGCTCCTCTCTATCCTAATTAACTTTAAACAATTAGGCTTATGA
GTATTCCAACCAGACACAGACAACACAATCATGGCTATAGCCTTTATCTCCCTAGCAATC
AAACTAGGCTTAGCCCCCTTCCACTCATGACTACCAGAAGTCACACAAGGCATTAAACTC
AGCGCAGGGCTCATCCTCCTTACATGACAAAAAATCGCCCCACTATCTATCCTTTTCCAA
TTCTATGAACTAATCAACCCCAACTTACTAATTTTATCTGCCATTACTTCAGTACTAATC
GGGGCATGAAACGGACTTAACCAAACTCAGACACGCAAAATCATGGCCTACTCATCCATC
GCTCACATGGGCTGAATGATCTCTATTTTACCATACAACCCAACACTAACAACTCTCAAC
CTCCTCATCTACATCATTATAACCACCCCCATATTCTTCATCTTTAACACCCACTCATTT
ACATCTATTTCTTCCATATCACTCATGTGAAACAAGATACCAATAGCTCTCCCTATAATC
TCATTAATCCTACTATCCACAGGAGGACTACCCCCACTCACAGGATTCCTACCTAAATGA
GCCATTATTACTGAACTAATAAAAAACAATAACCTTCCCCTAGCCTCACTAATAGCAATA
ATAGCCCTAATTAACCTTTTCTTCTACACACGAATAATTTACTCAACCTCACTCACTACT
TTCCCAAGCAACAACAACTCCAAAATGTTTATCCACCAAACCCACACAAAAACCAACAAT
ACACTCCCACCAATGACAGTCATTAGCACAATAACACTTCCCCTATCTCCCCTACTTCTG
TAATAGAAGTTTAGGATAGTTAGTCCAAGAGCCTTCAAAGCCCTAAGCAAACCTACAAAG
TTTAACTTCTGATAAGGACTGCAAGGCTATATCTTACATCTAATGAATGCAAATCAATCG
CTTTAATTAAGCTAAGTCCTTTTCTAGATTGATAGGACTTAAACCTATAAACTTTTAGTT
AACAGCTAAATACCTTATTATGGCTTCAATCTACTTCTCCCGCCTATAAAAAGGGTGAGG
GCGGGAGAAGCCTTAGTAGGGTCAGTTCTCTACACCTTCGAATTTGCAATTCGATGTGAT
TATCACCTTAAGGCCTGGTAAAAAGAGGCATCATCCTCTGTGCTTAGATTTACAGTCTAA
TGCTTTACTCAGCCATTTTACCTATGTTCGTCAACCGCTGATTATTCTCTACTAATCATA
AAGACATCGGGACTTTATACCTCCTATTCGGTGCTTGAGCAGGGATAGTAGGGACAGCCC
TTAGTATCCTAATTCGAGCTGAACTTGGCCAACCAGGCGCCTTACTAGGCGATGATCAAA
TCTATAATGTTGTTGTAACAGCTCACGCATTCGTAATAATCTTTTTCATAGTCATACCAA
TAATAATCGGCGGGTTCGGCAATTGACTTGTCCCGCTTATAATTGGGGCGCCAGATATAG
CATTCCCACGAATAAATAATATAAGTTTCTGACTGTTACCACCATCATTCCTTCTTTTAC
TAGCATCATCAATAGTAGAGGCCGGGGCTGGAACAGGGTGAACTGTATACCCCCCATTAG
CCGGCAATCTTGCACATGCTGGAGCATCAGTTGACCTAACCATCTTTTCACTTCACCTCG
CAGGTGTGTCCTCAATTCTCGGGGCAATTAACTTTATTACTACAATTATCAATATGAAGC
CTCCAGCTATGACACAATATCAAACCCCATTATTCGTCTGATCAGTTCTAATCACTGCCG
TACTTCTACTCCTCTCCCTCCCTGTCTTAGCAGCAGGAATCACAATACTTTTGACAGATC
GTAACTTAAATACCACTTTCTTTGACCCAGCTGGAGGGGGGGACCCTATCCTATACCAAC
ATCTGTTCTGATTCTTCGGACACCCAGAAGTATACATCCTCATTCTTCCTGGCTTCGGTA
TTATCTCCCATATCGTAACCTACTACTCAGGTAAAAAGGAACCATTTGGGTACATAGGAA
TAGTCTGAGCTATAATGTCAATCGGATTCCTAGGGTTTATTGTCTGAGCCCATCACATAT
TCACAGTGGGCTTAGACGTAGACACACGAGCTTACTTCACATCAGCCACAATAATTATTG
CTATCCCAACAGGAGTTAAAGTATTCAGCTGACTAGCAACACTGCATGGGGGTAATATCA
AATGATCCCCCGCAATACTATGAGCCCTAGGGTTCATCTTCTTGTTCACAGTAGGGGGAT
TGACAGGCATTGTATTATCTAACTCCTCCTTGGACATTGTCCTACACGACACATACTATG
TAGTAGCCCATTTCCACTATGTTCTCTCTATAGGCGCTGTGTTCGCTATTATGGCCGGGT
TCGTGCACTGATTCCCATTATTTACAGGGTACACACTAGACGATATGTGAGCTAAAACCC
ACTTTGCCATTATATTCGTAGGAGTTAATATGACATTTTTCCCACAACATTTCCTTGGCC
TCTCAGGTATGCCACGACGCTACTCTGATTACCCAGACGCCTACACAACATGAAACACAG
TCTCATCCATAGGGTCATTTATTTCACTAACAGCAGTCTTAGTCATAATCTTCATGATCT
GAGAAGCCTTCGCCTCTAAGCGAGAGGTGCTAAATGTAGATTATGCCTCCACAAACCTAG
AGTGACTTCACGGGTGCCCCCCACCATACCACACATTCGAAGAACCAGCCTTTGTTAAAG
TGGTATAAGAAAGGAAGGATTCGAACCCCCTAAAACTGGTTTCAAGCCAGCACCATAGCC
TTTATGTCTTTCTCAATGAGATATTAGTAAATAAATTACATAACTTTGTCAAAGTTAAGT
TATAGACTAGGCTCTATATATCTTGCATGGCTTACCCCTTCCAACTAGGCTTACAAGATG
CCTCCTCACCTATTATAGAAGAATTAATAAACTTTCACGACCACACACTTATAATCGTCT
TCCTTATCAGCTCTTTAGTTCTGTATATCATCACCCTTATACTAACAACAAAACTAACTC
ATACAAGCACCATGGACGCCCAAGAAGTAGAAACCATTTGAACTATTCTCCCTGCCATAA
TCCTAATCATAATTGCCTTGCCCTCCTTACGCATCCTATACATAATAGATGAAATTAACA
ACCCAGCCCTCACAGTAAAAACAATAGGCCACCAATGATACTGAAGCTATGAGTATACAG
ACTACGAAGACCTGAGCTTTGACTCGTACATGGTCCCAACATCTGATCTAAAACCCGGAG
AGCTCCGCCTCTTAGAAGTAGATAACCGAGTAGTTCTCCCCATAGAACTACCCGTCCGAA
TGCTAGTCTCATCAGAAGACGTACTTCACTCATGAGCTGTCCCTTCCCTAGGACTTAAAA
CAGACGCTATTCCAGGACGGCTAAACCAAGCGACCATCTCATCTAATCGTCCCGGACTGT
TCTACGGCCAATGCTCAGAAATCTGCGGGACTAATCATAGCTTTATACCCATTGTACTTG
AAATGGTCCCTCTAAAAAATTTTGAAGACTGATCTCTATCAATGATCTAATAACATTACG
AAGCTTAGAGCGTTAACCTTTTAAGTTAAAGTTAGAGATGATAAGTCTCCGTAGTGAATG
CCGCAGTTGGACACATCCACATGATTCATTACCATCTTATCAACCACAATTACACTATTT
ATTCTTATACAACTAAAAACATCACTTCACAATTTCCCACAGACCCCGTCAATCAAGTCA
GTTGAATCGACAAAAACAGATAAACCCTGAGAGTCAAAATGAACGAAAATTTATTCGCCT
CTTTCATTACCCCAACAATAATAGGCCTTCCTATTGTAATACTTATTATTATACTTCCAT
CTATTCTTCTAACCCCCTCCAAACGTCTAATCTCCAACCGCTTCCACTCATTTCAACAAT
GACTTATCAAACTCATTGTCAAACAAATAATGTTAATCCACTCGCCCAAAGGACGCACAT
GATCACTCATACTAATATCCCTAATTTTATTCATCGGCTCAACTAACCTCCTAGGGCTCT
TACCACACACATTCACCCCAACAACACAATTATCCACAAATCTAGGCATAGCAATCCCAC
TATGAGCTGGAGCCGTGATTCTAGGGTTCCGCCACAAACTAAAAACCTCATTGGCCCACT
TTCTTCCACAAGGTACACCTATTCCCCTCATCCCAATACTAGTCATTATTGAAACTATCA
GCTTATTCATTCAACCCATGGCCCTAGCAGTACGTTTAACAGCAAATATCACTGCAGGCC
ACTTATTAATTCACTTAATTGGAGGAGCCACACTAGTTCTCACAAGCATCAGCCCACCAA
CAGCTGCAATTACATTTACAATTTTAACACTTCTGACCACCCTGGAGTTTGCCGTAGCCC
TAATCCAAGCCTACGTATTTACTTTACTAGTGAGCCTATACCTACATGACAATACTTAAT
GACCCACCAAACCCACGCTTTCCATATAGTTAACCCAAGCCCATGGCCTCTAACGGGAGC
CTTTTCTGCCCTACTATTAACCTCAGGCTTAGTAATATGATTCCACTATAACGCAACCAC
CCTACTATCGCTAGGATTGCTGGGTAACCTACTCACAATATACCAATGATGACGTGATGT
AGTCCGAGAAGGTACTTATCAAGGGCACCACACACCCATTGTTCAAAAAGGTCTACGTTA
CGGAATAATCCTATTTATCATCTCCGAAGTGCTTTTCTTTGCAGGCTTCTTCTGAGCATT
TTATCACTCAAGCCTGGTCCCAACACATGACCTCGGAGGATGCTGGCCACCAACAGGAAT
CTCACCTCTAAACCCCCTAGAAGTACCACTATTAAATACATCAGTCCTTCTAGCATCAGG
AGTCTCCATTACATGAGCCCACCATAGCTTAATGGAAGGAAAACGAAATAACATAAACCA
AGCCCTATTTATTACTATCCTACTAGGAGTCTACTTCACCATCCTACAGGCCTCAGAATA
TTTCGAAACCCCTTTCTCCATTTCAGATGGAGTCTATGGCTCTACATTCTTCATGGCAAC
TGGATTCCACGGTCTTCACGTAATCATCGGCTCTACCTTCCTAATCATTTGCCTTCTACG
ACAATTAAAATACCATTTTACATCTAAACACCATTTTGGCTTTGAAGCAGCAGCATGATA
TTGACACTTCGTAGATGTAGTGTGGCTGTTCCTATACGTATCAATTTATTGATGAGGATC
GTACTTTCTTAGTATAATCAGTACATCTGACTTCCAATCAGTTAGCTCTAGAACAATCTA
GAAGAAAGTAATTAACATAATATTAATTTTAATAATCAACGGTGTGCTATCTTCCATCCT
TATTTCCATAGCCTTCTGACTTCCTCACCTTAACCTCTATGCTGAGAAAGCTAATCCATA
CGAATGCGGATTCGACCCCATAAGCTCAGCTCGACTACCCTTTTCAATAAAATTTTTCCT
GGTAGCAATCACCTTCCTATTATTCGACCTTGAAATCGCCTTACTACTCCCACTTCCATG
AGCAATACAGCTTCCAGATATAGACATGTTTACAATCACAGCATTCATCCTTATCACAAT
TCTAGCTCTAGGCCTGGCTTATGAATGAACCCAAAAAGGCTTAGAATGAACAGAGTAATT
GGTAATTAGTTTAACTAAAATTAATGATTTCGACTCATTAGATTATGATGACATCATAAT
TACCAAAAATGTCGCCTGCCGTCCTCAACATCAGTCTCGCTTTCACTTTCTCTTTGCTCG
GAACGCTAATATTCCGGTCCCACCTCATATCCACCCTCCTATGCCTAGAAGGCATAATAC
TATCTCTTTTTGTCATGGCCACTATCACACCCTTAAACACTCACTCAATGGTTATACTAC
CGATTCCGATTGCTATCTTAGTCTTTGCTGCATGCGAAGCAGCCGTGGGGTTGGCTCTCC
TAGCAAAAATTTCAAATACATATGGCTCTGACTTTGTCCACAACCTCAATCTTCTACAAT
GCTAAAAATTATTCTACCGTCATTCATACTACTACCACTTACCTGACTGTCCGGTGGTGA
AAAAGTATGGGTCAACGTAACAACTTACAGCCTCCTTATCAACCTTATCTCCATTAACCT
ACTATGACAAAACAACGAAAACAGCCTAAACTTCTCCATCATATTCTCCACAGACCCTTT
ATCCGCCCCACTTCTAGTGCTAACGACATGACTACTTCCACTGATACTCCTAGCTAGCCA
AAATCACATCAAAAAGGAACCAGAACCCAGCAAAAAGTTATATATCTCTCTTCTAGTCTG
TCTCCAAATTCTGCTTGTCATAACATTTTCTGCCAATGAACTAATTATATTCTATATTCT
ATTTGAGACTACCCTAATCCCAACCCTTGTGGTCATCACACGATGAGGAAACCAAACAGA
ACGACTAAACGCAGGCATCTACTTCCTATTTTACACCCTAGTAGGGTCAATCCCCCTTTT
AATCGCTCTAATCTTTATACAAAACTCAACAGGAACACTAAACTTTATATTGATAATAAT
AGGCTCTTCACCAATAGATCGAACATGGTCTAATAGTATCCTATGATTAGCCTGTATTAT
AGCCTTCATAATCAAAATACCACTGTATGGAGTACACCTATGACTCCCTAAAGCCCATGT
AGAAGCCCCTATTGCAGGATCCATGATCCTAGCGGCAATTCTACTTAAACTAGGAGGGTA
CGGCATAATGCGAGTGTCCACAGTACTAAATCCAGTAACCAAATACATGGCCTTCCCCTT
CATCCTGCTATCGCTATGAGGGATAATTATGACAAGCTCTATTTGCTTACGACAAACAGA
CCTAAAGTCCCTTATCGCTTACTCTTCAGTAAGCCACATAGCCCTAGTCATCACCGCCAT
TATAATTCAAACACCATGGAGTTTTATGGGGGCCACAACATTAATAATTGCCCACGGTCT
TACATCCTCCCTTCTATTCTGCTTAGCTAACACTAACTACGAACGTACTCACAGCCGAAC
AATAATCATAGCTCGAGGGTTACAAATAGTGCTCCCTCTAATAACAACGTGATGAATTGT
AGCAAGCTTAGCTAACCTGGCCCTACCACCAACAATCAACCTGATCGGAGAATTACTCAT
TACAGTCTCCCTATTCTCTTGATCCAGCCCCACCATTATCCTTCTAGGAACAAATATCCT
TATCACCTCTCTTTACTCTATGTACATAATTATTACCACACAACGAGGCAAACTAACCAA
CCATATAAGTAGCCTCCAACCCTCACACACACGAGAATCTACACTCATAACCCTTCACAT
CCTACCTCTTGTCCTACTAACTACCAACCCCAAACTAACTATAGGCCCCACACTATGTTA
ATATAGTTTAAAAAAACATCAGACTGTGAATCTGAAGATAGGATATAAAAATCCTTATTT
ACCAAGAAAGTATGCAAGAGCTGCTAACTCATGCCTCCGAACTTAAACGTGCGGCTTTCT
TACTTTTATAGGATAGAAGTGATCCGTTGGTCTTAGGAGCCAAAGACTTGGTGCAACTCC
AAATGAAAGTAATTAACATCATTTCAGCCTCTATCTTTCTTATCGTCGCCCTTCTAGTAT
TCCCCGTAGTCATTTCATTTACCAATATAACAAAACACATAGACTTCCCCAAATACGTCA
CATCGTGCATCAAATGCGCATTCTTCATTAGCCTTATTCCCCTATCCTCCTTCTTTAACT
CCGGTACAGAACTTATTATTACAAACTGACAATGGATTTCTATTGGATCTATTAAATTTT
CACTAAGCCTGAAATTCGACTTTTTCTCAGTCATTTTCTTACCTGTAGCCCTGTATGTTA
CATGATCGATCATAGAATTCTCTATATGGTATATACACTCAGACCCAAACCTAACCCAAT
TTATCAAATACCTATTAATATTCTTAATCACTATAATCATTTTAACAACCGCCAACAATC
TATTTCAACTTTTCATTGGCTGAGAAGGCGTAGGAATCATATCATTCTTGCTGATCGGAT
GATGACATGGACGAACCGACGCAAATACAGCCGCTTTACAGGCTATCCTATATAATCGTA
TCGGCGACATCGGATTTATTATAGCAATAGCCTGATACTGCACAAAAACTAACTCATGAG
ACTTCCAACAAATCTTTTTAATAGATAACTCTAACACGCCCCCTCTCGCAGGATTATTAT
TAGCAGCCACAGGAAAATCAGCCCAATTCAGCCTCCACCCATGACTACCATCAGCTATAG
AAGGACCAACCCCAGTCTCAGCACTCCTACACTCAAGCACTATAGTTGTAGCAGGTGTAT
TTTTACTAATCCGATTTCACCCCCTTATCTCAAACAACAGCTCCATTATAACGGCTATGC
TATGCTTAGGCGCTATAACTACCTTATTTACAGCAATCTGCGCACTCACTCAAAATGACA
TTAAAAAAATTGTAGCATTCTCTACATCAAGCCAACTAGGACTTATGATAGTAACTCTAG
GAATTAACCAACCATATTTAGCCTTCCTTCACATCTGCACCCACGCATTCTTTAAAGCTA
TGTTATTCCTATGTGCAGGATCTATCATCCACAACCTTAATGACGAACAAGACATTCGAA
AAATGGGGGGAATAGCAAAACCCATACCATTTACATCCTCCTGCCTTACAATTGGCAGTT
TAGCCCTGACAGGAATACCCTTCCTCACAGGATTTTATTCCAAAGACCTAATCATCGAAG
CAGCTAATACATGCCACACCAACGCCTGAGCCCTACTAATTACATTAATAGCCACCTCTA
TAACAGCTATTTACAGCATGCGAATCATTTATTTCGTCCTGATAACCAAGCCCCGTTTTT
CCCCTACAATCACCATAAACGAAGACAATCCATTAATAATCAACCCAATCAAACGACTAG
CGCTAGGAAGTATCCTAGCTGGATTCTTCATCTCATACAACATTCCACCAACAACTGTTC
AAGTGATAACCATGCCTTGATACCTAAAAGCTATAGCCCTACTAGTCACCATTGCAGGCT
TTGCTATCGCATTACACCTCAACAACTCAACTAACAATCTTGACCCAACAAAACCTTCAC
CTTCAAGCCAATTCTCATCCTCCCTAGGCTATTTCCCAACGATTATACACCGATTACTAC
CCCTAAAAACACTCACTACAAGCATTAAGACAGCCCTAACCATACTAGACCTAACCTGAT
TAGAAAAAGTAATTCCAAAAGCCACCTCCACCATCCACACACTAGCCTCTTCAATCCTAA
GCAGCCAGAAAGGAATAGTAAAATTATATTTCCTCTCATTCTTAATCACACTAATCACCA
TCCCAGTAGTCCTACTCATCTAATCCCCACGAGTAATCTCAATGATGATAAGCACGCCTA
TAAACAATGTTCACCCAGAAACAACCATTAATCATGCAGAGCAACTGTATAAAGCAGCTA
CACCACCTCCTTCACCAAAATACCCAAGCCCATCAGCATCATAAACTTCCCACCCCCCTA
TACTATTAAACTCTATTAACACCCCCACACCCTCATAATAATCACTTACAAGCACTACAC
TTACCTCCATAAACACGCTCATAAACAGGATCCCAATTGTCAATCAACTAGATACTAACG
CCTCAGGATAATCCTCAGCAGACATAGCAGTAGTGTAACCAAACACCACCAACATGCCCC
CTAAATAAATTAAAAACACCATTAAACCTAAGAACGAACCCCCAAACCCCAACACCGCTA
AACAACCCGAACACCCACTAACAATTAAGCATAACCCCCCATAAATAGGTGAGGGCTTCA
AAGAAGCACCTAAGCAGCCCAGCGCAATCACTGAACTTAAAATATAGATTAATTCTGTCA
TAATTTCTACATAGACTTCCACTATGACCAATGACATGAAAAATCATCGTTGTTCTTCAA
CTATAGAAACATATAATGACAGTTATACGAAAAAAGCACCCACTAATCAAAATAATTAAC
CACTCATTCATTGACCTTCCAGCCCCATCAAACATCTCATCGTGATGAAACTTCGGCTCC
CTACTGGGCCTCTGCCTAATTATCCAAATCCTAACAGGATTATTCCTAGCCATTCACTAC
ACATCAGACACATCAACAGCATTCTCATCAGTAGCCCACATCTGCCGAGACGTCAACTAC
GGATGGTTAATCCGATACATACACGCCAACGGGGCTTCCATATTCTTCATTTGCCTATTC
CTACACGTAGGACGAGGGGTCTACTATGGCTCATATAACATAATTGAAACATGAAACATA
GGAATTATTTTACTATTCGCCACCATAGCCACAGCATTCATAGGCTACGTACTTCCATGG
GGACAAATATCATTTTGAGGGGCCACAGTAATCACAAACCTCCTATCAGCTATCCCCTAT
ATCGGCTCAACCTTAGTTGAATGAATTTGAGGGGGCTTCTCAGTAGACAAGGCTACCCTG
ACACGATTCTTCGCATTTCATTTCATCTTACCCTTTATCATCACCGCCCTCGTACTAGTT
CACCTTCTCTTCCTACACGAAACAGGATCTAATAACCCTACAGGACTAAACTCAGATGCA
GATAAAATCCCATTCCATCCATACTATACAATCAAAGACTTCCTAGGGGTTATCATACTA
CTTATAGCTCTCATAACCTTAGTTTTATTTTTCCCAGATATTCTCGGAGACCCCGATAAC
TACACCCCCGCAAACCCACTCAATACCCCACCACACATTAAACCAGAATGATATTTCCTA
TTCGCCTACGCCATCTTACGCTCCATCCCCAATAAACTAGGCGGAGTATTAGCCCTACTC
CTATCTATTTTCATCCTAACCCTCATGCCATTTCTCCACACTTCAAAACAACGAGCCCTC
ATTTTCCGCCCAATCACCCAAACAGTGTACTGAATCCTAGTAGCCGACTTACTAGTCCTA
ACATGAATCGGTGGTCAACCAGTAGAATATCCATTCGTCATCATCGGACAAACAGCCTCA
ATTGCCTACTTTGCTATCATCGTCATTTTAATACCAATAGCAGGAATATTTGAAAACAAC
ATCCTAGACCTAGAGTAACGTCCTGATAGTATAACTATTACACTGGTCTTGTAAACCAGT
AATGAAAAAACTTTTTTCTCAGGACATCAAAAACACAAAACTATTCTTCCAAAACTCCTA
TGCTTTCGATTGTTTCCACAATTTTGACTTGATTTTCCCAAAGTGTTACAAACTTCAAAA
TTTTCCTCAATACTAAAAATCAAGCCTATTTTTCGTCACCATATAACCAACAGCGCTCAA
CCAGCACCTTCCAAAACTCCTATGCTTTCGATTGTTTCCACAATTTTGACTTGATTTTCC
CAAAGTGTTACAAACTTCAAAATTTTCAAGAAGAGAGGACTGCTCCCCCACCATCAACAC
CCAAAGCTGATATTCTACTTAAACTACTTCCTGCGCAGCATGTAACATTTTATGTATATA
TTACATTAATTTATTTTCCCCTAGCATATAAGCATGTACAATCATTCAATTATTCAAGAC
ATTATAATTCTTAATCAACATTACTTATTTACACCATGAATATTAAGATCAATTATTTAA
TTAATGTTTCTTATACATATATGCTTAGTCCCCATACCCCATTAGGTCATAAACTCTTCT
AGTCCTAACGACTATCCTCCAATTCATTTGGTCTATTAACTTTCCATCCTCCGTGAAACC
AGCAACCCGCCCACCTTATGCTACCCTCCTCGCTCCGGGCCCATCTTAACTTGGGGGTTA
CTAATGTGAAACTTTATCAGGCATCTGGTTCTTACCTCAGGGCCATATAATGCTTTATCG
TCCATACGTTCCCCTTAAATAAGACATCTCGATGGTACGGGTCTAATCAGCCCATGATCA
CACATAACTGTAATCTCGCGCTATTGGTATCTTTTATTTTCGGTGTGCAGCGCATCCCCA
TAGCCGTCAAGGCATGAAGGTCAACTTACCCTGTAGACGAACTTCCTATTCAAGTATCAT
TTTCCTCCTTAATACCACCTATCCCCATGAACTCCCCACAACATATTACCCGATTGGACC
AAGCATAACCATAAGCCGTACTAATTATGCAGATGTTTACTCCTCCCATTAACCCTCTAG
GACATACCATTAATGCTAGTTAGACATTATCATTAATGCTAGTTAGACATATCCTACCAA
GTTCCCCCCCCCCCCGCCCACCAACCTCCGACAACCAGGTCCCCGTACATTCGAGTAGTT
CTCCAAATGTGACTTAAAATTTAGTATTGGTGAAAAAAAATCACAAAAAATTCAATACCA
AAAATCTAGCCAAATTTTCAAAAACTCTCAAGTAGGTTTTCAGTATTGATTTAATAT
>Lasiopodomys mandarinus 2 mitochondrion, complete genome.
GTTAATGTAGCTTATTTAAAGCAAGGCACTGAAAATGCTTAGATGGATGCTATCATCCCA
TAAACAATAAAAGGTTTGGTCCTGGCCTTATAGTTAGTTAGAGGTAGAGTTACACATGCA
AATTTCCATAAACCAGTGTCAAATCCCATGGAGTTATTTATAACTCTTAGGAGAGGGTAT
CAAGTACATTCAAATAGCTAAAGACACCTTGCCTAGCCACGCCCCCACGGGACTCAGCAG
TGATAAAAATTAAGCAATGAACGAAAGTTTGACTAAGCCATGCCTCTTTAAGGGTTGGTA
AATTTCGTGCCAGCCACCGCGGTCATACGATTAACCCAAACTAATTATTCTCGGCGTAAA
ACGTGTTACTAGAAATACACAAAATAGAATTAAAAGCCATCCAATATGTGAAAATTCATC
GCTGGACCTAAACTCAATGACGAAAGTAATTCTATTATTCACGAAACACGATAGCTAAGA
TCCAAACTGGGATTAGATACCCCACTATGCTTAGCCCTAAACCTTAGTAATTTAAAAACA
AAATTATTTGCCTGAGAACTACTGGCCACAGCTTAAAACTCAAAGGACTTGGCGGTACTT
TATATCCATCTAGAGGAGCCTGTTCTATAATCGATAAACCCCGTTATACCTCACCACCCC
TTGCTAATACAGCCTATATACCGCCATCTTCAGCAAACCCTAAAAAGGAGCAGCAGTAAG
CAAGAGTATCACCATAAAAACGTTAGGTCAAGGTGTAGCCAATGAGGTGGGAAGCAATGG
GCTACATTTTCTTACAAAGAACATTACGCTACCCTTTATGAAACTAAAGGGCAAAGGTGG
ATCTAGTAGTAAATTAAGAGTAGAGTGCTTAATTGAATTGAGCAATGAAGTGCGTACACA
CCGCCCGTCACCCTCCTCAAACTAAATAAACGAAATCTATACATAATAACATCAAACTTT
TACTAGAGGAGATAAGTCGTAACATGGTAAGCATACTGGAAAGTGTGCTTGGAATAACCA
TGGTGTAGCTTAATAGCAAAGCACCTGGCCTACACCCAGAAGAATCCACAACCAATGGAC
ATCATGAACCAAGCCTAGCCCTATCAAAATCTAAACCCAACTAAAAGCCATAATAAAACA
AATCATTTGACAAAAGAAAGTATTGGAGAAAGAAATCTACTTCAGGAGCTATAGAAAAAG
TACCGCAAGGGAAAGATGAAAGAACGCTAAAAAGTAAAAATAAGCAAAGATTAAACCTTG
TACCTTTTGCATAATGAGTTAACTAGAAAACACCTAGCTAAGAGACCTAAAGCTAGGCAC
CCCGAAACCAAACGAGCTACCTAAGAGCAGTACAAAGAACCAACCCGTCTATGTAGCAAA
ATAGTGGGACGACTCCTAGGTAGAAGTGAAAAGCCTACCGAGCTTGGTGATAGCTGGTTA
CCCGATAAAGAATCTCAGTTCAACTTTAAGAATTACCATAGGGAGCAATTACCAAAATGT
AATCTTAAAACTTAGCCTGAAGAGGGACAGCTCTTCAGGAATGGAAACAACCTTATATAG
TGAATAAACCTACTACTCTATAAACCATCGTTGGCCTAAAGGCAGCCACCGATAAAGAAA
GCGTTAAAGCTCAACACTTCAACTACTTAATACCACAAATCTTAATGACTTCCTATAAAT
ACTAACCGGGTCAATCTATAATTACATAGATGAGATACTGTTAACATGAGTAACAAGAAC
ACTGTTCTCCAAGCACAAGCCTATAACAACTCGGATGACCATTGTTAGTTAACACGAACA
GGTGAATAATCAACCAATAAACCCAACCTATAGCTAAGTGTTAGTCCAACACAGGCGTGC
AATAAGGAAAGATTAAAAGAAGTAAAAGGAACTCGGCAAACAAGAATCCCGCCTGTTTAC
CAAAAACATCACCTCTAGCATAAAAAGTATTAGAGGCACTGCCTGCCCAGTGACATACGT
TTAACGGCCGCGGTATCCTGACCGTGCAAAGGTAGCATAATCACTTGTTCCTTAATTGGG
GACTGGAATGAATGGCCTCACGAGGATTCAACTGTCTCTTACTTCCAATCAGTGAAATTG
ACCTCCCCGTGAAGAGGCGGGGATAACATAATAAGACGAGAAGACCCTATGGAGCTTTAA
TTTCTTGGCCTAACCACCCAATTTACACCCTAATGGACTACAAAATAAGATATAGGCCAA
TGATTTAGGTTGGGGTGACCTCGGAGTATAAAACAACCTCCGAAAGATTTAACCGAGACA
TACAAGTCAAAGTACTAAAAATCCAATTGACCCAATTCATTTGATCAACGGACCAAGTTA
CCCTAGGGATAACAGCGCAATCCTATTCAAGAGTCCATATCGACAATTAGGGTTTACGAC
CTCGATGTTGGATCAGGACATCCTAATGGTGCAGAAGCTATTAATGGTTCGTTTGTTCAA
CGATTAAAGTCCTACGTGATCTGAGTTCAGACCGGAGCAATCCAGGTCGGTTTCTATCTA
TTAACTGTTCCTCCCAGTACGAAAGGATAAGAGAAACAAGGCCTCCTTAACATAAGCGCC
TTAGTACTAATAAATGAAATCATCTCAATTTAGTAAGTTAATCCAACCGCACCCTAGACC
AAGGGGCTTATTAGGGTGGCAGAGCCCGGAAATTGCGTAAGACTTAAAACCTTGTTTCCA
GAGGTTCAAATCCTCTCCCTAATAGTGTTCCTCATCAACACTTTAACCCTCCTAATTCCA
GTACTAATCGCCATAGCTTTCCTCACCCTAATCGAACGAAAAATATTAGGCTACATACAA
CTACGCAAAGGCCCAAATATCGTAGGACCCTATGGGATCCTCCAACCATTTGCAGATGCC
ATAAAACTATTCATTAAAGAGCCCCTACGCCCACTAGCTACATCCACAACCCTATTTATT
TTAGCCCCAACACTATCTCTAACACTAGCCTTAAGCCTATGAATCCCACTCCCCATACCA
CACCCCTTAATTAACCTAAACCTAGGGATCCTATTCATCCTCGCTACTTCAAGCCTTTCA
GTCTACTCTATCTTATGGTCAGGCTGAGCATCCAACTCTAAATACTCTATATTCGGAGCC
CTACGAGCAGTAGCACAGACAATCTCGTACGAAGTCACAATAGCAATTATCCTACTTTCT
GTCATTCTAATAAATGGGTCTTTTTCAATTCAATCTCTTATCTTTACGCAAGAACCATTA
TGATTACTTGTCCCAACCTGACCATTAGCCATAATATGGTTTATCTCAACCTTAGCAGAA
ACAAATCGAGCCCCATTTGACCTGACAGAAGGGGAATCAGAACTAGTTTCTGGGTTCAAC
GTAGAATATGCTGCAGGTCCATTCGCCCTATTTTTCATAGCAGAATATATAAACATTATC
CTAATAAACGCCCTTTCAACCATCGTATTTATAGGACCACTACACAAATTTTTAACCCCA
GAGCTCTACACTACAGATTTCACACTAAAAACCCTAATTCTGACAACCCTATTCCTATGG
ATTCGAGCCTCCTACCCACGATTCCGATATGACCAATTAATGCACCTCCTATGAAAAAAC
TTCTTACCTCTAACCCTAGCCTTATGTATATGACATATTTCCATCCCAGTATTCATAGCG
AGTATCCCACCTTATGCATAGAAATATGTCTGAAAAAAGAGTTACTTTGATAGAGTAAAT
CATAGAGGTTTAAACCCTCTTATTTCTAGAACAATAGGAGTTGAACCTATACCTAAGAAT
CCAAAATTCTCCGTGCTACCAAACACACCCCATTCTAAAAGTAAGGTCAGCTAATAAAGC
TATCGGGCCCATACCCCGAAAATGTTGGTTTAAACCCTTCCCGTACTAATCAACCCAATT
ACACTTACAATCATCTATATAACTATCATAACAGGGCCAATAATCACTCTACTCAGCTCT
AATCTATTCTTAATATGGATCGGATTAGAAATAAATCTACTAGCCTTTGTCCCACTAATA
ACCAACGACTCTAACCCACGCTCCACTGAAGCAGCAACTAAATACTTTCTTACACAAGCA
ACCGCCTCAATAATTTTGCTCCTCTCTATCCTAATTAACTTTAAACAATTAGGCTTATGA
GTATTCCAACCAGACACAGACAACACAATCATGGCTATAGCCTTTATCTCCCTAGCAATC
AAACTAGGCTTAGCCCCCTTCCACTCATGACTACCAGAAGTCACACAAGGCATTAAACTC
AGCGCAGGGCTCATCCTCCTTACATGACAAAAAATCGCCCCACTATCTATCCTTTTCCAA
TTCTATGAACTAATCAACCCCAACTTACTAATTTTATCTGCCATTACTTCAGTACTAATC
GGGGCATGAAACGGACTTAACCAAACTCAGACACGCAAAATCATGGCCTACTCATCCATC
GCTCACATGGGCTGAATGATCTCTATTTTACCATACAACCCAACACTAACAACTCTCAAC
CTCCTCATCTACATCATTATAACCACCCCCATATTCTTCATCTTTAACACCCACTCATTT
ACATCTATTTCTTCCATATCACTCATGTGAAACAAGATACCAATAGCTCTCCCTATAATC
TCATTAATCCTACTATCCACAGGAGGACTACCCCCACTCACAGGATTCCTACCTAAATGA
GCCATTATTACTGAACTAATAAAAAACAATAACCTTCCCCTAGCCTCACTAATAGCAATA
ATAGCCCTAATTAACCTTTTCTTCTACACACGAATAATTTACTCAACCTCACTCACTACT
TTCCCAAGCAACAACAACTCCAAAATGTTTATCCACCAAACCCACACAAAAACCAACAAT
ACACTCCCACCAATGACAGTCATTAGCACAATAACACTTCCCCTATCTCCCCTACTTCTG
TAATAGAAGTTTAGGATAGTTAGTCCAAGAGCCTTCAAAGCCCTAAGCAAACCTACAAAG
TTTAACTTCTGATAAGGACTGCAAGGCTATATCTTACATCTAATGAATGCAAATCAATCG
CTTTAATTAAGCTAAGTCCTTTTCTAGATTGATAGGACTTAAACCTATAAACTTTTAGTT
AACAGCTAAATACCTTATTATGGCTTCAATCTACTTCTCCCGCCTATAAAAAGGGTGAGG
GCGGGAGAAGCCTTAGTAGGGTCAGTTCTCTACACCTTCGAATTTGCAATTCGATGTGAT
TATCACCTTAAGGCCTGGTAAAAAGAGGCATCATCCTCTGTGCTTAGATTTACAGTCTAA
TGCTTTACTCAGCCATTTTACCTATGTTCGTCAACCGCTGATTATTCTCTACTAATCATA
AAGACATCGGGACTTTATACCTCCTATTCGGTGCTTGAGCAGGGATAGTAGGGACAGCCC
TTAGTATCCTAATTCGAGCTGAACTTGGCCAACCAGGCGCCTTACTAGGCGATGATCAAA
TCTATAATGTTGTTGTAACAGCTCACGCATTCGTAATAATCTTTTTCATAGTCATACCAA
TAATAATCGGCGGGTTCGGCAATTGACTTGTCCCGCTTATAATTGGGGCGCCAGATATAG
CATTCCCACGAATAAATAATATAAGTTTCTGACTGTTACCACCATCATTCCTTCTTTTAC
TAGCATCATCAATAGTAGAGGCCGGGGCTGGAACAGGGTGAACTGTATACCCCCCATTAG
CCGGCAATCTTGCACATGCTGGAGCATCAGTTGACCTAACCATCTTTTCACTTCACCTCG
CAGGTGTGTCCTCAATTCTCGGGGCAATTAACTTTATTACTACAATTATCAATATGAAGC
CTCCAGCTATGACACAATATCAAACCCCATTATTCGTCTGATCAGTTCTAATCACTGCCG
TACTTCTACTCCTCTCCCTCCCTGTCTTAGCAGCAGGAATCACAATACTTTTGACAGATC
GTAACTTAAATACCACTTTCTTTGACCCAGCTGGAGGGGGGGACCCTATCCTATACCAAC
ATCTGTTCTGATTCTTCGGACACCCAGAAGTATACATCCTCATTCTTCCTGGCTTCGGTA
TTATCTCCCATATCGTAACCTACTACTCAGGTAAAAAGGAACCATTTGGGTACATAGGAA
TAGTCTGAGCTATAATGTCAATCGGATTCCTAGGGTTTATTGTCTGAGCCCATCACATAT
TCACAGTGGGCTTAGACGTAGACACACGAGCTTACTTCACATCAGCCACAATAATTATTG
CTATCCCAACAGGAGTTAAAGTATTCAGCTGACTAGCAACACTGCATGGGGGTAATATCA
AATGATCCCCCGCAATACTATGAGCCCTAGGGTTCATCTTCTTGTTCACAGTAGGGGGAT
TGACAGGCATTGTATTATCTAACTCCTCCTTGGACATTGTCCTACACGACACATACTATG
TAGTAGCCCATTTCCACTATGTTCTCTCTATAGGCGCTGTGTTCGCTATTATGGCCGGGT
TCGTGCACTGATTCCCATTATTTACAGGGTACACACTAGACGATATGTGAGCTAAAACCC
ACTTTGCCATTATATTCGTAGGAGTTAATATGACATTTTTCCCACAACATTTCCTTGGCC
TCTCAGGTATGCCACGACGCTACTCTGATTACCCAGACGCCTACACAACATGAAACACAG
TCTCATCCATAGGGTCATTTATTTCACTAACAGCAGTCTTAGTCATAATCTTCATGATCT
GAGAAGCCTTCGCCTCTAAGCGAGAGGTGCTAAATGTAGATTATGCCTCCACAAACCTAG
AGTGACTTCACGGGTGCCCCCCACCATACCACACATTCGAAGAACCAGCCTTTGTTAAAG
TGGTATAAGAAAGGAAGGATTCGAACCCCCTAAAACTGGTTTCAAGCCAGCACCATAGCC
TTTATGTCTTTCTCAATGAGATATTAGTAAATAAATTACATAACTTTGTCAAAGTTAAGT
TATAGACTAGGCTCTATATATCTTGCATGGCTTACCCCTTCCAACTAGGCTTACAAGATG
CCTCCTCACCTATTATAGAAGAATTAATAAACTTTCACGACCACACACTTATAATCGTCT
TCCTTATCAGCTCTTTAGTTCTGTATATCATCACCCTTATACTAACAACAAAACTAACTC
ATACAAGCACCATGGACGCCCAAGAAGTAGAAACCATTTGAACTATTCTCCCTGCCATAA
TCCTAATCATAATTGCCTTGCCCTCCTTACGCATCCTATACATAATAGATGAAATTAACA
ACCCAGCCCTCACAGTAAAAACAATAGGCCACCAATGATACTGAAGCTATGAGTATACAG
ACTACGAAGACCTGAGCTTTGACTCGTACATGGTCCCAACATCTGATCTAAAACCCGGAG
AGCTCCGCCTCTTAGAAGTAGATAACCGAGTAGTTCTCCCCATAGAACTACCCGTCCGAA
TGCTAGTCTCATCAGAAGACGTACTTCACTCATGAGCTGTCCCTTCCCTAGGACTTAAAA
CAGACGCTATTCCAGGACGGCTAAACCAAGCGACCATCTCATCTAATCGTCCCGGACTGT
TCTACGGCCAATGCTCAGAAATCTGCGGGACTAATCATAGCTTTATACCCATTGTACTTG
AAATGGTCCCTCTAAAAAATTTTGAAGACTGATCTCTATCAATGATCTAATAACATTACG
AAGCTTAGAGCGTTAACCTTTTAAGTTAAAGTTAGAGATGATAAGTCTCCGTAGTGAATG
CCGCAGTTGGACACATCCACATGATTCATTACCATCTTATCAACCACAATTACACTATTT
ATTCTTATACAACTAAAAACATCACTTCACAATTTCCCACAGACCCCGTCAATCAAGTCA
GTTGAATCGACAAAAACAGATAAACCCTGAGAGTCAAAATGAACGAAAATTTATTCGCCT
CTTTCATTACCCCAACAATAATAGGCCTTCCTATTGTAATACTTATTATTATACTTCCAT
CTATTCTTCTAACCCCCTCCAAACGTCTAATCTCCAACCGCTTCCACTCATTTCAACAAT
GACTTATCAAACTCATTGTCAAACAAATAATGTTAATCCACTCGCCCAAAGGACGCACAT
GATCACTCATACTAATATCCCTAATTTTATTCATCGGCTCAACTAACCTCCTAGGGCTCT
TACCACACACATTCACCCCAACAACACAATTATCCACAAATCTAGGCATAGCAATCCCAC
TATGAGCTGGAGCCGTGATTCTAGGGTTCCGCCACAAACTAAAAACCTCATTGGCCCACT
TTCTTCCACAAGGTACACCTATTCCCCTCATCCCAATACTAGTCATTATTGAAACTATCA
GCTTATTCATTCAACCCATGGCCCTAGCAGTACGTTTAACAGCAAATATCACTGCAGGCC
ACTTATTAATTCACTTAATTGGAGGAGCCACACTAGTTCTCACAAGCATCAGCCCACCAA
CAGCTGCAATTACATTTACAATTTTAACACTTCTGACCACCCTGGAGTTTGCCGTAGCCC
TAATCCAAGCCTACGTATTTACTTTACTAGTGAGCCTATACCTACATGACAATACTTAAT
GACCCACCAAACCCACGCTTTCCATATAGTTAACCCAAGCCCATGGCCTCTAACGGGAGC
CTTTTCTGCCCTACTATTAACCTCAGGCTTAGTAATATGATTCCACTATAACGCAACCAC
CCTACTATCGCTAGGATTGCTGGGTAACCTACTCACAATATACCAATGATGACGTGATGT
AGTCCGAGAAGGTACTTATCAAGGGCACCACACACCCATTGTTCAAAAAGGTCTACGTTA
CGGAATAATCCTATTTATCATCTCCGAAGTGCTTTTCTTTGCAGGCTTCTTCTGAGCATT
TTATCACTCAAGCCTGGTCCCAACACATGACCTCGGAGGATGCTGGCCACCAACAGGAAT
CTCACCTCTAAACCCCCTAGAAGTACCACTATTAAATACATCAGTCCTTCTAGCATCAGG
AGTCTCCATTACATGAGCCCACCATAGCTTAATGGAAGGAAAACGAAATAACATAAACCA
AGCCCTATTTATTACTATCCTACTAGGAGTCTACTTCACCATCCTACAGGCCTCAGAATA
TTTCGAAACCCCTTTCTCCATTTCAGATGGAGTCTATGGCTCTACATTCTTCATGGCAAC
TGGATTCCACGGTCTTCACGTAATCATCGGCTCTACCTTCCTAATCATTTGCCTTCTACG
ACAATTAAAATACCATTTTACATCTAAACACCATTTTGGCTTTGAAGCAGCAGCATGATA
TTGACACTTCGTAGATGTAGTGTGGCTGTTCCTATACGTATCAATTTATTGATGAGGATC
GTACTTTCTTAGTATAATCAGTACATCTGACTTCCAATCAGTTAGCTCTAGAACAATCTA
GAAGAAAGTAATTAACATAATATTAATTTTAATAATCAACGGTGTGCTATCTTCCATCCT
TATTTCCATAGCCTTCTGACTTCCTCACCTTAACCTCTATGCTGAGAAAGCTAATCCATA
CGAATGCGGATTCGACCCCATAAGCTCAGCTCGACTACCCTTTTCAATAAAATTTTTCCT
GGTAGCAATCACCTTCCTATTATTCGACCTTGAAATCGCCTTACTACTCCCACTTCCATG
AGCAATACAGCTTCCAGATATAGACATGTTTACAATCACAGCATTCATCCTTATCACAAT
TCTAGCTCTAGGCCTGGCTTATGAATGAACCCAAAAAGGCTTAGAATGAACAGAGTAATT
GGTAATTAGTTTAACTAAAATTAATGATTTCGACTCATTAGATTATGATGACATCATAAT
TACCAAAAATGTCGCCTGCCGTCCTCAACATCAGTCTCGCTTTCACTTTCTCTTTGCTCG
GAACGCTAATATTCCGGTCCCACCTCATATCCACCCTCCTATGCCTAGAAGGCATAATAC
TATCTCTTTTTGTCATGGCCACTATCACACCCTTAAACACTCACTCAATGGTTATACTAC
CGATTCCGATTGCTATCTTAGTCTTTGCTGCATGCGAAGCAGCCGTGGGGTTGGCTCTCC
TAGCAAAAATTTCAAATACATATGGCTCTGACTTTGTCCACAACCTCAATCTTCTACAAT
GCTAAAAATTATTCTACCGTCATTCATACTACTACCACTTACCTGACTGTCCGGTGGTGA
AAAAGTATGGGTCAACGTAACAACTTACAGCCTCCTTATCAACCTTATCTCCATTAACCT
ACTATGACAAAACAACGAAAACAGCCTAAACTTCTCCATCATATTCTCCACAGACCCTTT
ATCCGCCCCACTTCTAGTGCTAACGACATGACTACTTCCACTGATACTCCTAGCTAGCCA
AAATCACATCAAAAAGGAACCAGAACCCAGCAAAAAGTTATATATCTCTCTTCTAGTCTG
TCTCCAAATTCTGCTTGTCATAACATTTTCTGCCAATGAACTAATTATATTCTATATTCT
ATTTGAGACTACCCTAATCCCAACCCTTGTGGTCATCACACGATGAGGAAACCAAACAGA
ACGACTAAACGCAGGCATCTACTTCCTATTTTACACCCTAGTAGGGTCAATCCCCCTTTT
AATCGCTCTAATCTTTATACAAAACTCAACAGGAACACTAAACTTTATATTGATAATAAT
AGGCTCTTCACCAATAGATCGAACATGGTCTAATAGTATCCTATGATTAGCCTGTATTAT
AGCCTTCATAATCAAAATACCACTGTATGGAGTACACCTATGACTCCCTAAAGCCCATGT
AGAAGCCCCTATTGCAGGATCCATGATCCTAGCGGCAATTCTACTTAAACTAGGAGGGTA
CGGCATAATGCGAGTGTCCACAGTACTAAATCCAGTAACCAAATACATGGCCTTCCCCTT
CATCCTGCTATCGCTATGAGGGATAATTATGACAAGCTCTATTTGCTTACGACAAACAGA
CCTAAAGTCCCTTATCGCTTACTCTTCAGTAAGCCACATAGCCCTAGTCATCACCGCCAT
TATAATTCAAACACCATGGAGTTTTATGGGGGCCACAACATTAATAATTGCCCACGGTCT
TACATCCTCCCTTCTATTCTGCTTAGCTAACACTAACTACGAACGTACTCACAGCCGAAC
AATAATCATAGCTCGAGGGTTACAAATAGTGCTCCCTCTAATAACAACGTGATGAATTGT
AGCAAGCTTAGCTAACCTGGCCCTACCACCAACAATCAACCTGATCGGAGAATTACTCAT
TACAGTCTCCCTATTCTCTTGATCCAGCCCCACCATTATCCTTCTAGGAACAAATATCCT
TATCACCTCTCTTTACTCTATGTACATAATTATTACCACACAACGAGGCAAACTAACCAA
CCATATAAGTAGCCTCCAACCCTCACACACACGAGAATCTACACTCATAACCCTTCACAT
CCTACCTCTTGTCCTACTAACTACCAACCCCAAACTAACTATAGGCCCCACACTATGTTA
ATATAGTTTAAAAAAACATCAGACTGTGAATCTGAAGATAGGATATAAAAATCCTTATTT
ACCAAGAAAGTATGCAAGAGCTGCTAACTCATGCCTCCGAACTTAAACGTGCGGCTTTCT
TACTTTTATAGGATAGAAGTGATCCGTTGGTCTTAGGAGCCAAAGACTTGGTGCAACTCC
AAATGAAAGTAATTAACATCATTTCAGCCTCTATCTTTCTTATCGTCGCCCTTCTAGTAT
TCCCCGTAGTCATTTCATTTACCAATATAACAAAACACATAGACTTCCCCAAATACGTCA
CATCGTGCATCAAATGCGCATTCTTCATTAGCCTTATTCCCCTATCCTCCTTCTTTAACT
CCGGTACAGAACTTATTATTACAAACTGACAATGGATTTCTATTGGATCTATTAAATTTT
CACTAAGCCTGAAATTCGACTTTTTCTCAGTCATTTTCTTACCTGTAGCCCTGTATGTTA
CATGATCGATCATAGAATTCTCTATATGGTATATACACTCAGACCCAAACCTAACCCAAT
TTATCAAATACCTATTAATATTCTTAATCACTATAATCATTTTAACAACCGCCAACAATC
TATTTCAACTTTTCATTGGCTGAGAAGGCGTAGGAATCATATCATTCTTGCTGATCGGAT
GATGACATGGACGAACCGACGCAAATACAGCCGCTTTACAGGCTATCCTATATAATCGTA
TCGGCGACATCGGATTTATTATAGCAATAGCCTGATACTGCACAAAAACTAACTCATGAG
ACTTCCAACAAATCTTTTTAATAGATAACTCTAACACGCCCCCTCTCGCAGGATTATTAT
TAGCAGCCACAGGAAAATCAGCCCAATTCAGCCTCCACCCATGACTACCATCAGCTATAG
AAGGACCAACCCCAGTCTCAGCACTCCTACACTCAAGCACTATAGTTGTAGCAGGTGTAT
TTTTACTAATCCGATTTCACCCCCTTATCTCAAACAACAGCTCCATTATAACGGCTATGC
TATGCTTAGGCGCTATAACTACCTTATTTACAGCAATCTGCGCACTCACTCAAAATGACA
TTAAAAAAATTGTAGCATTCTCTACATCAAGCCAACTAGGACTTATGATAGTAACTCTAG
GAATTAACCAACCATATTTAGCCTTCCTTCACATCTGCACCCACGCATTCTTTAAAGCTA
TGTTATTCCTATGTGCAGGATCTATCATCCACAACCTTAATGACGAACAAGACATTCGAA
AAATGGGGGGAATAGCAAAACCCATACCATTTACATCCTCCTGCCTTACAATTGGCAGTT
TAGCCCTGACAGGAATACCCTTCCTCACAGGATTTTATTCCAAAGACCTAATCATCGAAG
CAGCTAATACATGCCACACCAACGCCTGAGCCCTACTAATTACATTAATAGCCACCTCTA
TAACAGCTATTTACAGCATGCGAATCATTTATTTCGTCCTGATAACCAAGCCCCGTTTTT
CCCCTACAATCACCATAAACGAAGACAATCCATTAATAATCAACCCAATCAAACGACTAG
CGCTAGGAAGTATCCTAGCTGGATTCTTCATCTCATACAACATTCCACCAACAACTGTTC
AAGTGATAACCATGCCTTGATACCTAAAAGCTATAGCCCTACTAGTCACCATTGCAGGCT
TTGCTATCGCATTACACCTCAACAACTCAACTAACAATCTTGACCCAACAAAACCTTCAC
CTTCAAGCCAATTCTCATCCTCCCTAGGCTATTTCCCAACGATTATACACCGATTACTAC
CCCTAAAAACACTCACTACAAGCATTAAGACAGCCCTAACCATACTAGACCTAACCTGAT
TAGAAAAAGTAATTCCAAAAGCCACCTCCACCATCCACACACTAGCCTCTTCAATCCTAA
GCAGCCAGAAAGGAATAGTAAAATTATATTTCCTCTCATTCTTAATCACACTAATCACCA
TCCCAGTAGTCCTACTCATCTAATCCCCACGAGTAATCTCAATGATGATAAGCACGCCTA
TAAACAATGTTCACCCAGAAACAACCATTAATCATGCAGAGCAACTGTATAAAGCAGCTA
CACCACCTCCTTCACCAAAATACCCAAGCCCATCAGCATCATAAACTTCCCACCCCCCTA
TACTATTAAACTCTATTAACACCCCCACACCCTCATAATAATCACTTACAAGCACTACAC
TTACCTCCATAAACACGCTCATAAACAGGATCCCAATTGTCAATCAACTAGATACTAACG
CCTCAGGATAATCCTCAGCAGACATAGCAGTAGTGTAACCAAACACCACCAACATGCCCC
CTAAATAAATTAAAAACACCATTAAACCTAAGAACGAACCCCCAAACCCCAACACCGCTA
AACAACCCGAACACCCACTAACAATTAAGCATAACCCCCCATAAATAGGTGAGGGCTTCA
AAGAAGCACCTAAGCAGCCCAGCGCAATCACTGAACTTAAAATATAGATTAATTCTGTCA
TAATTTCTACATAGACTTCCACTATGACCAATGACATGAAAAATCATCGTTGTTCTTCAA
CTATAGAAACATATAATGACAGTTATACGAAAAAAGCACCCACTAATCAAAATAATTAAC
CACTCATTCATTGACCTTCCAGCCCCATCAAACATCTCATCGTGATGAAACTTCGGCTCC
CTACTGGGCCTCTGCCTAATTATCCAAATCCTAACAGGATTATTCCTAGCCATTCACTAC
ACATCAGACACATCAACAGCATTCTCATCAGTAGCCCACATCTGCCGAGACGTCAACTAC
GGATGGTTAATCCGATACATACACGCCAACGGGGCTTCCATATTCTTCATTTGCCTATTC
CTACACGTAGGACGAGGGGTCTACTATGGCTCATATAACATAATTGAAACATGAAACATA
GGAATTATTTTACTATTCGCCACCATAGCCACAGCATTCATAGGCTACGTACTTCCATGG
GGACAAATATCATTTTGAGGGGCCACAGTAATCACAAACCTCCTATCAGCTATCCCCTAT
ATCGGCTCAACCTTAGTTGAATGAATTTGAGGGGGCTTCTCAGTAGACAAGGCTACCCTG
ACACGATTCTTCGCATTTCATTTCATCTTACCCTTTATCATCACCGCCCTCGTACTAGTT
CACCTTCTCTTCCTACACGAAACAGGATCTAATAACCCTACAGGACTAAACTCAGATGCA
GATAAAATCCCATTCCATCCATACTATACAATCAAAGACTTCCTAGGGGTTATCATACTA
CTTATAGCTCTCATAACCTTAGTTTTATTTTTCCCAGATATTCTCGGAGACCCCGATAAC
TACACCCCCGCAAACCCACTCAATACCCCACCACACATTAAACCAGAATGATATTTCCTA
TTCGCCTACGCCATCTTACGCTCCATCCCCAATAAACTAGGCGGAGTATTAGCCCTACTC
CTATCTATTTTCATCCTAACCCTCATGCCATTTCTCCACACTTCAAAACAACGAGCCCTC
ATTTTCCGCCCAATCACCCAAACAGTGTACTGAATCCTAGTAGCCGACTTACTAGTCCTA
ACATGAATCGGTGGTCAACCAGTAGAATATCCATTCGTCATCATCGGACAAACAGCCTCA
ATTGCCTACTTTGCTATCATCGTCATTTTAATACCAATAGCAGGAATATTTGAAAACAAC
ATCCTAGACCTAGAGTAACGTCCTGATAGTATAACTATTACACTGGTCTTGTAAACCAGT
AATGAAAAAACTTTTTTCTCAGGACATCAAAAACACAAAACTATTCTTCCAAAACTCCTA
TGCTTTCGATTGTTTCCACAATTTTGACTTGATTTTCCCAAAGTGTTACAAACTTCAAAA
TTTTCCTCAATACTAAAAATCAAGCCTATTTTTCGTCACCATATAACCAACAGCGCTCAA
CCAGCACCTTCCAAAACTCCTATGCTTTCGATTGTTTCCACAATTTTGACTTGATTTTCC
CAAAGTGTTACAAACTTCAAAATTTTCAAGAAGAGAGGACTGCTCCCCCACCATCAACAC
CCAAAGCTGATATTCTACTTAAACTACTTCCTGCGCAGCATGTAACATTTTATGTATATA
TTACATTAATTTATTTTCCCCTAGCATATAAGCATGTACAATCATTCAATTATTCAAGAC
ATTATAATTCTTAATCAACATTACTTATTTACACCATGAATATTAAGATCAATTATTTAA
TTAATGTTTCTTATACATATATGCTTAGTCCCCATACCCCATTAGGTCATAAACTCTTCT
AGTCCTAACGACTATCCTCCAATTCATTTGGTCTATTAACTTTCCATCCTCCGTGAAACC
AGCAACCCGCCCACCTTATGCTACCCTCCTCGCTCCGGGCCCATCTTAACTTGGGGGTTA
CTAATGTGAAACTTTATCAGGCATCTGGTTCTTACCTCAGGGCCATATAATGCTTTATCG
TCCATACGTTCCCCTTAAATAAGACATCTCGATGGTACGGGTCTAATCAGCCCATGATCA
CACATAACTGTAATCTCGCGCTATTGGTATCTTTTATTTTCGGTGTGCAGCGCATCCCCA
TAGCCGTCAAGGCATGAAGGTCAACTTACCCTGTAGACGAACTTCCTATTCAAGTATCAT
TTTCCTCCTTAATACCACCTATCCCCATGAACTCCCCACAACATATTACCCGATTGGACC
AAGCATAACCATAAGCCGTACTAATTATGCAGATGTTTACTCCTCCCATTAACCCTCTAG
GACATACCATTAATGCTAGTTAGACATTATCATTAATGCTAGTTAGACATATCCTACCAA
GTTCCCCCCCCCCCCGCCCACCAACCTCCGACAACCAGGTCCCCGTACATTCGAGTAGTT
CTCCAAATGTGACTTAAAATTTAGTATTGGTGAAAAAAAATCACAAAAAATTCAATACCA
AAAATCTAGCCAAATTTTCAAAAACTCTCAAGTAGGTTTTCAGTATTGATTTAATAT
>Lasiopodomys mandarinus 3 mitochondrion, complete genome.
GTTAATGTAGCTTATTTAAAGCAAGGCACTGAAAATGCTTAGATGGATGCTATCATCCCA
TAAACAATAAAAGGTTTGGTCCTGGCCTTATAGTTAGTTAGAGGTAGAGTTACACATGCA
AATTTCCATAAACCAGTGTCAAATCCCATGGAGTTATTTATAACTCTTAGGAGAGGGTAT
CAAGTACATTCAAATAGCTAAAGACACCTTGCCTAGCCACGCCCCCACGGGACTCAGCAG
TGATAAAAATTAAGCAATGAACGAAAGTTTGACTAAGCCATGCCTCTTTAAGGGTTGGTA
AATTTCGTGCCAGCCACCGCGGTCATACGATTAACCCAAACTAATTATTCTCGGCGTAAA
ACGTGTTACTAGAAATACACAAAATAGAATTAAAAGCCATCCAATATGTGAAAATTCATC
GCTGGACCTAAACTCAATGACGAAAGTAATTCTATTATTCACGAAACACGATAGCTAAGA
TCCAAACTGGGATTAGATACCCCACTATGCTTAGCCCTAAACCTTAGTAATTTAAAAACA
AAATTATTTGCCTGAGAACTACTGGCCACAGCTTAAAACTCAAAGGACTTGGCGGTACTT
TATATCCATCTAGAGGAGCCTGTTCTATAATCGATAAACCCCGTTATACCTCACCACCCC
TTGCTAATACAGCCTATATACCGCCATCTTCAGCAAACCCTAAAAAGGAGCAGCAGTAAG
CAAGAGTATCACCATAAAAACGTTAGGTCAAGGTGTAGCCAATGAGGTGGGAAGCAATGG
GCTACATTTTCTTACAAAGAACATTACGCTACCCTTTATGAAACTAAAGGGCAAAGGTGG
ATCTAGTAGTAAATTAAGAGTAGAGTGCTTAATTGAATTGAGCAATGAAGTGCGTACACA
CCGCCCGTCACCCTCCTCAAACTAAATAAACGAAATCTATACATAATAACATCAAACTTT
TACTAGAGGAGATAAGTCGTAACATGGTAAGCATACTGGAAAGTGTGCTTGGAATAACCA
TGGTGTAGCTTAATAGCAAAGCACCTGGCCTACACCCAGAAGAATCCACAACCAATGGAC
ATCATGAACCAAGCCTAGCCCTATCAAAATCTAAACCCAACTAAAAGCCATAATAAAACA
AATCATTTGACAAAAGAAAGTATTGGAGAAAGAAATCTACTTCAGGAGCTATAGAAAAAG
TACCGCAAGGGAAAGATGAAAGAACGCTAAAAAGTAAAAATAAGCAAAGATTAAACCTTG
TACCTTTTGCATAATGAGTTAACTAGAAAACACCTAGCTAAGAGACCTAAAGCTAGGCAC
CCCGAAACCAAACGAGCTACCTAAGAGCAGTACAAAGAACCAACCCGTCTATGTAGCAAA
ATAGTGGGACGACTCCTAGGTAGAAGTGAAAAGCCTACCGAGCTTGGTGATAGCTGGTTA
CCCGATAAAGAATCTCAGTTCAACTTTAAGAATTACCATAGGGAGCAATTACCAAAATGT
AATCTTAAAACTTAGCCTGAAGAGGGACAGCTCTTCAGGAATGGAAACAACCTTATATAG
TGAATAAACCTACTACTCTATAAACCATCGTTGGCCTAAAGGCAGCCACCGATAAAGAAA
GCGTTAAAGCTCAACACTTCAACTACTTAATACCACAAATCTTAATGACTTCCTATAAAT
ACTAACCGGGTCAATCTATAATTACATAGATGAGATACTGTTAACATGAGTAACAAGAAC
ACTGTTCTCCAAGCACAAGCCTATAACAACTCGGATGACCATTGTTAGTTAACACGAACA
GGTGAATAATCAACCAATAAACCCAACCTATAGCTAAGTGTTAGTCCAACACAGGCGTGC
AATAAGGAAAGATTAAAAGAAGTAAAAGGAACTCGGCAAACAAGAATCCCGCCTGTTTAC
CAAAAACATCACCTCTAGCATAAAAAGTATTAGAGGCACTGCCTGCCCAGTGACATACGT
TTAACGGCCGCGGTATCCTGACCGTGCAAAGGTAGCATAATCACTTGTTCCTTAATTGGG
GACTGGAATGAATGGCCTCACGAGGATTCAACTGTCTCTTACTTCCAATCAGTGAAATTG
ACCTCCCCGTGAAGAGGCGGGGATAACATAATAAGACGAGAAGACCCTATGGAGCTTTAA
TTTCTTGGCCTAACCACCCAATTTACACCCTAATGGACTACAAAATAAGATATAGGCCAA
TGATTTAGGTTGGGGTGACCTCGGAGTATAAAACAACCTCCGAAAGATTTAACCGAGACA
TACAAGTCAAAGTACTAAAAATCCAATTGACCCAATTCATTTGATCAACGGACCAAGTTA
CCCTAGGGATAACAGCGCAATCCTATTCAAGAGTCCATATCGACAATTAGGGTTTACGAC
CTCGATGTTGGATCAGGACATCCTAATGGTGCAGAAGCTATTAATGGTTCGTTTGTTCAA
CGATTAAAGTCCTACGTGATCTGAGTTCAGACCGGAGCAATCCAGGTCGGTTTCTATCTA
TTAACTGTTCCTCCCAGTACGAAAGGATAAGAGAAACAAGGCCTCCTTAACATAAGCGCC
TTAGTACTAATAAATGAAATCATCTCAATTTAGTAAGTTAATCCAACCGCACCCTAGACC
AAGGGGCTTATTAGGGTGGCAGAGCCCGGAAATTGCGTAAGACTTAAAACCTTGTTTCCA
GAGGTTCAAATCCTCTCCCTAATAGTGTTCCTCATCAACACTTTAACCCTCCTAATTCCA
GTACTAATCGCCATAGCTTTCCTCACCCTAATCGAACGAAAAATATTAGGCTACATACAA
CTACGCAAAGGCCCAAATATCGTAGGACCCTATGGGATCCTCCAACCATTTGCAGATGCC
ATAAAACTATTCATTAAAGAGCCCCTACGCCCACTAGCTACATCCACAACCCTATTTATT
TTAGCCCCAACACTATCTCTAACACTAGCCTTAAGCCTATGAATCCCACTCCCCATACCA
CACCCCTTAATTAACCTAAACCTAGGGATCCTATTCATCCTCGCTACTTCAAGCCTTTCA
GTCTACTCTATCTTATGGTCAGGCTGAGCATCCAACTCTAAATACTCTATATTCGGAGCC
CTACGAGCAGTAGCACAGACAATCTCGTACGAAGTCACAATAGCAATTATCCTACTTTCT
GTCATTCTAATAAATGGGTCTTTTTCAATTCAATCTCTTATCTTTACGCAAGAACCATTA
TGATTACTTGTCCCAACCTGACCATTAGCCATAATATGGTTTATCTCAACCTTAGCAGAA
ACAAATCGAGCCCCATTTGACCTGACAGAAGGGGAATCAGAACTAGTTTCTGGGTTCAAC
GTAGAATATGCTGCAGGTCCATTCGCCCTATTTTTCATAGCAGAATATATAAACATTATC
CTAATAAACGCCCTTTCAACCATCGTATTTATAGGACCACTACACAAATTTTTAACCCCA
GAGCTCTACACTACAGATTTCACACTAAAAACCCTAATTCTGACAACCCTATTCCTATGG
ATTCGAGCCTCCTACCCACGATTCCGATATGACCAATTAATGCACCTCCTATGAAAAAAC
TTCTTACCTCTAACCCTAGCCTTATGTATATGACATATTTCCATCCCAGTATTCATAGCG
AGTATCCCACCTTATGCATAGAAATATGTCTGAAAAAAGAGTTACTTTGATAGAGTAAAT
CATAGAGGTTTAAACCCTCTTATTTCTAGAACAATAGGAGTTGAACCTATACCTAAGAAT
CCAAAATTCTCCGTGCTACCAAACACACCCCATTCTAAAAGTAAGGTCAGCTAATAAAGC
TATCGGGCCCATACCCCGAAAATGTTGGTTTAAACCCTTCCCGTACTAATCAACCCAATT
ACACTTACAATCATCTATATAACTATCATAACAGGGCCAATAATCACTCTACTCAGCTCT
AATCTATTCTTAATATGGATCGGATTAGAAATAAATCTACTAGCCTTTGTCCCACTAATA
ACCAACGACTCTAACCCACGCTCCACTGAAGCAGCAACTAAATACTTTCTTACACAAGCA
ACCGCCTCAATAATTTTGCTCCTCTCTATCCTAATTAACTTTAAACAATTAGGCTTATGA
GTATTCCAACCAGACACAGACAACACAATCATGGCTATAGCCTTTATCTCCCTAGCAATC
AAACTAGGCTTAGCCCCCTTCCACTCATGACTACCAGAAGTCACACAAGGCATTAAACTC
AGCGCAGGGCTCATCCTCCTTACATGACAAAAAATCGCCCCACTATCTATCCTTTTCCAA
TTCTATGAACTAATCAACCCCAACTTACTAATTTTATCTGCCATTACTTCAGTACTAATC
GGGGCATGAAACGGACTTAACCAAACTCAGACACGCAAAATCATGGCCTACTCATCCATC
GCTCACATGGGCTGAATGATCTCTATTTTACCATACAACCCAACACTAACAACTCTCAAC
CTCCTCATCTACATCATTATAACCACCCCCATATTCTTCATCTTTAACACCCACTCATTT
ACATCTATTTCTTCCATATCACTCATGTGAAACAAGATACCAATAGCTCTCCCTATAATC
TCATTAATCCTACTATCCACAGGAGGACTACCCCCACTCACAGGATTCCTACCTAAATGA
GCCATTATTACTGAACTAATAAAAAACAATAACCTTCCCCTAGCCTCACTAATAGCAATA
ATAGCCCTAATTAACCTTTTCTTCTACACACGAATAATTTACTCAACCTCACTCACTACT
TTCCCAAGCAACAACAACTCCAAAATGTTTATCCACCAAACCCACACAAAAACCAACAAT
ACACTCCCACCAATGACAGTCATTAGCACAATAACACTTCCCCTATCTCCCCTACTTCTG
TAATAGAAGTTTAGGATAGTTAGTCCAAGAGCCTTCAAAGCCCTAAGCAAACCTACAAAG
TTTAACTTCTGATAAGGACTGCAAGGCTATATCTTACATCTAATGAATGCAAATCAATCG
CTTTAATTAAGCTAAGTCCTTTTCTAGATTGATAGGACTTAAACCTATAAACTTTTAGTT
AACAGCTAAATACCTTATTATGGCTTCAATCTACTTCTCCCGCCTATAAAAAGGGTGAGG
GCGGGAGAAGCCTTAGTAGGGTCAGTTCTCTACACCTTCGAATTTGCAATTCGATGTGAT
TATCACCTTAAGGCCTGGTAAAAAGAGGCATCATCCTCTGTGCTTAGATTTACAGTCTAA
TGCTTTACTCAGCCATTTTACCTATGTTCGTCAACCGCTGATTATTCTCTACTAATCATA
AAGACATCGGGACTTTATACCTCCTATTCGGTGCTTGAGCAGGGATAGTAGGGACAGCCC
TTAGTATCCTAATTCGAGCTGAACTTGGCCAACCAGGCGCCTTACTAGGCGATGATCAAA
TCTATAATGTTGTTGTAACAGCTCACGCATTCGTAATAATCTTTTTCATAGTCATACCAA
TAATAATCGGCGGGTTCGGCAATTGACTTGTCCCGCTTATAATTGGGGCGCCAGATATAG
CATTCCCACGAATAAATAATATAAGTTTCTGACTGTTACCACCATCATTCCTTCTTTTAC
TAGCATCATCAATAGTAGAGGCCGGGGCTGGAACAGGGTGAACTGTATACCCCCCATTAG
CCGGCAATCTTGCACATGCTGGAGCATCAGTTGACCTAACCATCTTTTCACTTCACCTCG
CAGGTGTGTCCTCAATTCTCGGGGCAATTAACTTTATTACTACAATTATCAATATGAAGC
CTCCAGCTATGACACAATATCAAACCCCATTATTCGTCTGATCAGTTCTAATCACTGCCG
TACTTCTACTCCTCTCCCTCCCTGTCTTAGCAGCAGGAATCACAATACTTTTGACAGATC
GTAACTTAAATACCACTTTCTTTGACCCAGCTGGAGGGGGGGACCCTATCCTATACCAAC
ATCTGTTCTGATTCTTCGGACACCCAGAAGTATACATCCTCATTCTTCCTGGCTTCGGTA
TTATCTCCCATATCGTAACCTACTACTCAGGTAAAAAGGAACCATTTGGGTACATAGGAA
TAGTCTGAGCTATAATGTCAATCGGATTCCTAGGGTTTATTGTCTGAGCCCATCACATAT
TCACAGTGGGCTTAGACGTAGACACACGAGCTTACTTCACATCAGCCACAATAATTATTG
CTATCCCAACAGGAGTTAAAGTATTCAGCTGACTAGCAACACTGCATGGGGGTAATATCA
AATGATCCCCCGCAATACTATGAGCCCTAGGGTTCATCTTCTTGTTCACAGTAGGGGGAT
TGACAGGCATTGTATTATCTAACTCCTCCTTGGACATTGTCCTACACGACACATACTATG
TAGTAGCCCATTTCCACTATGTTCTCTCTATAGGCGCTGTGTTCGCTATTATGGCCGGGT
TCGTGCACTGATTCCCATTATTTACAGGGTACACACTAGACGATATGTGAGCTAAAACCC
ACTTTGCCATTATATTCGTAGGAGTTAATATGACATTTTTCCCACAACATTTCCTTGGCC
TCTCAGGTATGCCACGACGCTACTCTGATTACCCAGACGCCTACACAACATGAAACACAG
TCTCATCCATAGGGTCATTTATTTCACTAACAGCAGTCTTAGTCATAATCTTCATGATCT
GAGAAGCCTTCGCCTCTAAGCGAGAGGTGCTAAATGTAGATTATGCCTCCACAAACCTAG
AGTGACTTCACGGGTGCCCCCCACCATACCACACATTCGAAGAACCAGCCTTTGTTAAAG
TGGTATAAGAAAGGAAGGATTCGAACCCCCTAAAACTGGTTTCAAGCCAGCACCATAGCC
TTTATGTCTTTCTCAATGAGATATTAGTAAATAAATTACATAACTTTGTCAAAGTTAAGT
TATAGACTAGGCTCTATATATCTTGCATGGCTTACCCCTTCCAACTAGGCTTACAAGATG
CCTCCTCACCTATTATAGAAGAATTAATAAACTTTCACGACCACACACTTATAATCGTCT
TCCTTATCAGCTCTTTAGTTCTGTATATCATCACCCTTATACTAACAACAAAACTAACTC
ATACAAGCACCATGGACGCCCAAGAAGTAGAAACCATTTGAACTATTCTCCCTGCCATAA
TCCTAATCATAATTGCCTTGCCCTCCTTACGCATCCTATACATAATAGATGAAATTAACA
ACCCAGCCCTCACAGTAAAAACAATAGGCCACCAATGATACTGAAGCTATGAGTATACAG
ACTACGAAGACCTGAGCTTTGACTCGTACATGGTCCCAACATCTGATCTAAAACCCGGAG
AGCTCCGCCTCTTAGAAGTAGATAACCGAGTAGTTCTCCCCATAGAACTACCCGTCCGAA
TGCTAGTCTCATCAGAAGACGTACTTCACTCATGAGCTGTCCCTTCCCTAGGACTTAAAA
CAGACGCTATTCCAGGACGGCTAAACCAAGCGACCATCTCATCTAATCGTCCCGGACTGT
TCTACGGCCAATGCTCAGAAATCTGCGGGACTAATCATAGCTTTATACCCATTGTACTTG
AAATGGTCCCTCTAAAAAATTTTGAAGACTGATCTCTATCAATGATCTAATAACATTACG
AAGCTTAGAGCGTTAACCTTTTAAGTTAAAGTTAGAGATGATAAGTCTCCGTAGTGAATG
CCGCAGTTGGACACATCCACATGATTCATTACCATCTTATCAACCACAATTACACTATTT
ATTCTTATACAACTAAAAACATCACTTCACAATTTCCCACAGACCCCGTCAATCAAGTCA
GTTGAATCGACAAAAACAGATAAACCCTGAGAGTCAAAATGAACGAAAATTTATTCGCCT
CTTTCATTACCCCAACAATAATAGGCCTTCCTATTGTAATACTTATTATTATACTTCCAT
CTATTCTTCTAACCCCCTCCAAACGTCTAATCTCCAACCGCTTCCACTCATTTCAACAAT
GACTTATCAAACTCATTGTCAAACAAATAATGTTAATCCACTCGCCCAAAGGACGCACAT
GATCACTCATACTAATATCCCTAATTTTATTCATCGGCTCAACTAACCTCCTAGGGCTCT
TACCACACACATTCACCCCAACAACACAATTATCCACAAATCTAGGCATAGCAATCCCAC
TATGAGCTGGAGCCGTGATTCTAGGGTTCCGCCACAAACTAAAAACCTCATTGGCCCACT
TTCTTCCACAAGGTACACCTATTCCCCTCATCCCAATACTAGTCATTATTGAAACTATCA
GCTTATTCATTCAACCCATGGCCCTAGCAGTACGTTTAACAGCAAATATCACTGCAGGCC
ACTTATTAATTCACTTAATTGGAGGAGCCACACTAGTTCTCACAAGCATCAGCCCACCAA
CAGCTGCAATTACATTTACAATTTTAACACTTCTGACCACCCTGGAGTTTGCCGTAGCCC
TAATCCAAGCCTACGTATTTACTTTACTAGTGAGCCTATACCTACATGACAATACTTAAT
GACCCACCAAACCCACGCTTTCCATATAGTTAACCCAAGCCCATGGCCTCTAACGGGAGC
CTTTTCTGCCCTACTATTAACCTCAGGCTTAGTAATATGATTCCACTATAACGCAACCAC
CCTACTATCGCTAGGATTGCTGGGTAACCTACTCACAATATACCAATGATGACGTGATGT
AGTCCGAGAAGGTACTTATCAAGGGCACCACACACCCATTGTTCAAAAAGGTCTACGTTA
CGGAATAATCCTATTTATCATCTCCGAAGTGCTTTTCTTTGCAGGCTTCTTCTGAGCATT
TTATCACTCAAGCCTGGTCCCAACACATGACCTCGGAGGATGCTGGCCACCAACAGGAAT
CTCACCTCTAAACCCCCTAGAAGTACCACTATTAAATACATCAGTCCTTCTAGCATCAGG
AGTCTCCATTACATGAGCCCACCATAGCTTAATGGAAGGAAAACGAAATAACATAAACCA
AGCCCTATTTATTACTATCCTACTAGGAGTCTACTTCACCATCCTACAGGCCTCAGAATA
TTTCGAAACCCCTTTCTCCATTTCAGATGGAGTCTATGGCTCTACATTCTTCATGGCAAC
TGGATTCCACGGTCTTCACGTAATCATCGGCTCTACCTTCCTAATCATTTGCCTTCTACG
ACAATTAAAATACCATTTTACATCTAAACACCATTTTGGCTTTGAAGCAGCAGCATGATA
TTGACACTTCGTAGATGTAGTGTGGCTGTTCCTATACGTATCAATTTATTGATGAGGATC
GTACTTTCTTAGTATAATCAGTACATCTGACTTCCAATCAGTTAGCTCTAGAACAATCTA
GAAGAAAGTAATTAACATAATATTAATTTTAATAATCAACGGTGTGCTATCTTCCATCCT
TATTTCCATAGCCTTCTGACTTCCTCACCTTAACCTCTATGCTGAGAAAGCTAATCCATA
CGAATGCGGATTCGACCCCATAAGCTCAGCTCGACTACCCTTTTCAATAAAATTTTTCCT
GGTAGCAATCACCTTCCTATTATTCGACCTTGAAATCGCCTTACTACTCCCACTTCCATG
AGCAATACAGCTTCCAGATATAGACATGTTTACAATCACAGCATTCATCCTTATCACAAT
TCTAGCTCTAGGCCTGGCTTATGAATGAACCCAAAAAGGCTTAGAATGAACAGAGTAATT
GGTAATTAGTTTAACTAAAATTAATGATTTCGACTCATTAGATTATGATGACATCATAAT
TACCAAAAATGTCGCCTGCCGTCCTCAACATCAGTCTCGCTTTCACTTTCTCTTTGCTCG
GAACGCTAATATTCCGGTCCCACCTCATATCCACCCTCCTATGCCTAGAAGGCATAATAC
TATCTCTTTTTGTCATGGCCACTATCACACCCTTAAACACTCACTCAATGGTTATACTAC
CGATTCCGATTGCTATCTTAGTCTTTGCTGCATGCGAAGCAGCCGTGGGGTTGGCTCTCC
TAGCAAAAATTTCAAATACATATGGCTCTGACTTTGTCCACAACCTCAATCTTCTACAAT
GCTAAAAATTATTCTACCGTCATTCATACTACTACCACTTACCTGACTGTCCGGTGGTGA
AAAAGTATGGGTCAACGTAACAACTTACAGCCTCCTTATCAACCTTATCTCCATTAACCT
ACTATGACAAAACAACGAAAACAGCCTAAACTTCTCCATCATATTCTCCACAGACCCTTT
ATCCGCCCCACTTCTAGTGCTAACGACATGACTACTTCCACTGATACTCCTAGCTAGCCA
AAATCACATCAAAAAGGAACCAGAACCCAGCAAAAAGTTATATATCTCTCTTCTAGTCTG
TCTCCAAATTCTGCTTGTCATAACATTTTCTGCCAATGAACTAATTATATTCTATATTCT
ATTTGAGACTACCCTAATCCCAACCCTTGTGGTCATCACACGATGAGGAAACCAAACAGA
ACGACTAAACGCAGGCATCTACTTCCTATTTTACACCCTAGTAGGGTCAATCCCCCTTTT
AATCGCTCTAATCTTTATACAAAACTCAACAGGAACACTAAACTTTATATTGATAATAAT
AGGCTCTTCACCAATAGATCGAACATGGTCTAATAGTATCCTATGATTAGCCTGTATTAT
AGCCTTCATAATCAAAATACCACTGTATGGAGTACACCTATGACTCCCTAAAGCCCATGT
AGAAGCCCCTATTGCAGGATCCATGATCCTAGCGGCAATTCTACTTAAACTAGGAGGGTA
CGGCATAATGCGAGTGTCCACAGTACTAAATCCAGTAACCAAATACATGGCCTTCCCCTT
CATCCTGCTATCGCTATGAGGGATAATTATGACAAGCTCTATTTGCTTACGACAAACAGA
CCTAAAGTCCCTTATCGCTTACTCTTCAGTAAGCCACATAGCCCTAGTCATCACCGCCAT
TATAATTCAAACACCATGGAGTTTTATGGGGGCCACAACATTAATAATTGCCCACGGTCT
TACATCCTCCCTTCTATTCTGCTTAGCTAACACTAACTACGAACGTACTCACAGCCGAAC
AATAATCATAGCTCGAGGGTTACAAATAGTGCTCCCTCTAATAACAACGTGATGAATTGT
AGCAAGCTTAGCTAACCTGGCCCTACCACCAACAATCAACCTGATCGGAGAATTACTCAT
TACAGTCTCCCTATTCTCTTGATCCAGCCCCACCATTATCCTTCTAGGAACAAATATCCT
TATCACCTCTCTTTACTCTATGTACATAATTATTACCACACAACGAGGCAAACTAACCAA
CCATATAAGTAGCCTCCAACCCTCACACACACGAGAATCTACACTCATAACCCTTCACAT
CCTACCTCTTGTCCTACTAACTACCAACCCCAAACTAACTATAGGCCCCACACTATGTTA
ATATAGTTTAAAAAAACATCAGACTGTGAATCTGAAGATAGGATATAAAAATCCTTATTT
ACCAAGAAAGTATGCAAGAGCTGCTAACTCATGCCTCCGAACTTAAACGTGCGGCTTTCT
TACTTTTATAGGATAGAAGTGATCCGTTGGTCTTAGGAGCCAAAGACTTGGTGCAACTCC
AAATGAAAGTAATTAACATCATTTCAGCCTCTATCTTTCTTATCGTCGCCCTTCTAGTAT
TCCCCGTAGTCATTTCATTTACCAATATAACAAAACACATAGACTTCCCCAAATACGTCA
CATCGTGCATCAAATGCGCATTCTTCATTAGCCTTATTCCCCTATCCTCCTTCTTTAACT
CCGGTACAGAACTTATTATTACAAACTGACAATGGATTTCTATTGGATCTATTAAATTTT
CACTAAGCCTGAAATTCGACTTTTTCTCAGTCATTTTCTTACCTGTAGCCCTGTATGTTA
CATGATCGATCATAGAATTCTCTATATGGTATATACACTCAGACCCAAACCTAACCCAAT
TTATCAAATACCTATTAATATTCTTAATCACTATAATCATTTTAACAACCGCCAACAATC
TATTTCAACTTTTCATTGGCTGAGAAGGCGTAGGAATCATATCATTCTTGCTGATCGGAT
GATGACATGGACGAACCGACGCAAATACAGCCGCTTTACAGGCTATCCTATATAATCGTA
TCGGCGACATCGGATTTATTATAGCAATAGCCTGATACTGCACAAAAACTAACTCATGAG
ACTTCCAACAAATCTTTTTAATAGATAACTCTAACACGCCCCCTCTCGCAGGATTATTAT
TAGCAGCCACAGGAAAATCAGCCCAATTCAGCCTCCACCCATGACTACCATCAGCTATAG
AAGGACCAACCCCAGTCTCAGCACTCCTACACTCAAGCACTATAGTTGTAGCAGGTGTAT
TTTTACTAATCCGATTTCACCCCCTTATCTCAAACAACAGCTCCATTATAACGGCTATGC
TATGCTTAGGCGCTATAACTACCTTATTTACAGCAATCTGCGCACTCACTCAAAATGACA
TTAAAAAAATTGTAGCATTCTCTACATCAAGCCAACTAGGACTTATGATAGTAACTCTAG
GAATTAACCAACCATATTTAGCCTTCCTTCACATCTGCACCCACGCATTCTTTAAAGCTA
TGTTATTCCTATGTGCAGGATCTATCATCCACAACCTTAATGACGAACAAGACATTCGAA
AAATGGGGGGAATAGCAAAACCCATACCATTTACATCCTCCTGCCTTACAATTGGCAGTT
TAGCCCTGACAGGAATACCCTTCCTCACAGGATTTTATTCCAAAGACCTAATCATCGAAG
CAGCTAATACATGCCACACCAACGCCTGAGCCCTACTAATTACATTAATAGCCACCTCTA
TAACAGCTATTTACAGCATGCGAATCATTTATTTCGTCCTGATAACCAAGCCCCGTTTTT
CCCCTACAATCACCATAAACGAAGACAATCCATTAATAATCAACCCAATCAAACGACTAG
CGCTAGGAAGTATCCTAGCTGGATTCTTCATCTCATACAACATTCCACCAACAACTGTTC
AAGTGATAACCATGCCTTGATACCTAAAAGCTATAGCCCTACTAGTCACCATTGCAGGCT
TTGCTATCGCATTACACCTCAACAACTCAACTAACAATCTTGACCCAACAAAACCTTCAC
CTTCAAGCCAATTCTCATCCTCCCTAGGCTATTTCCCAACGATTATACACCGATTACTAC
CCCTAAAAACACTCACTACAAGCATTAAGACAGCCCTAACCATACTAGACCTAACCTGAT
TAGAAAAAGTAATTCCAAAAGCCACCTCCACCATCCACACACTAGCCTCTTCAATCCTAA
GCAGCCAGAAAGGAATAGTAAAATTATATTTCCTCTCATTCTTAATCACACTAATCACCA
TCCCAGTAGTCCTACTCATCTAATCCCCACGAGTAATCTCAATGATGATAAGCACGCCTA
TAAACAATGTTCACCCAGAAACAACCATTAATCATGCAGAGCAACTGTATAAAGCAGCTA
CACCACCTCCTTCACCAAAATACCCAAGCCCATCAGCATCATAAACTTCCCACCCCCCTA
TACTATTAAACTCTATTAACACCCCCACACCCTCATAATAATCACTTACAAGCACTACAC
TTACCTCCATAAACACGCTCATAAACAGGATCCCAATTGTCAATCAACTAGATACTAACG
CCTCAGGATAATCCTCAGCAGACATAGCAGTAGTGTAACCAAACACCACCAACATGCCCC
CTAAATAAATTAAAAACACCATTAAACCTAAGAACGAACCCCCAAACCCCAACACCGCTA
AACAACCCGAACACCCACTAACAATTAAGCATAACCCCCCATAAATAGGTGAGGGCTTCA
AAGAAGCACCTAAGCAGCCCAGCGCAATCACTGAACTTAAAATATAGATTAATTCTGTCA
TAATTTCTACATAGACTTCCACTATGACCAATGACATGAAAAATCATCGTTGTTCTTCAA
CTATAGAAACATATAATGACAGTTATACGAAAAAAGCACCCACTAATCAAAATAATTAAC
CACTCATTCATTGACCTTCCAGCCCCATCAAACATCTCATCGTGATGAAACTTCGGCTCC
CTACTGGGCCTCTGCCTAATTATCCAAATCCTAACAGGATTATTCCTAGCCATTCACTAC
ACATCAGACACATCAACAGCATTCTCATCAGTAGCCCACATCTGCCGAGACGTCAACTAC
GGATGGTTAATCCGATACATACACGCCAACGGGGCTTCCATATTCTTCATTTGCCTATTC
CTACACGTAGGACGAGGGGTCTACTATGGCTCATATAACATAATTGAAACATGAAACATA
GGAATTATTTTACTATTCGCCACCATAGCCACAGCATTCATAGGCTACGTACTTCCATGG
GGACAAATATCATTTTGAGGGGCCACAGTAATCACAAACCTCCTATCAGCTATCCCCTAT
ATCGGCTCAACCTTAGTTGAATGAATTTGAGGGGGCTTCTCAGTAGACAAGGCTACCCTG
ACACGATTCTTCGCATTTCATTTCATCTTACCCTTTATCATCACCGCCCTCGTACTAGTT
CACCTTCTCTTCCTACACGAAACAGGATCTAATAACCCTACAGGACTAAACTCAGATGCA
GATAAAATCCCATTCCATCCATACTATACAATCAAAGACTTCCTAGGGGTTATCATACTA
CTTATAGCTCTCATAACCTTAGTTTTATTTTTCCCAGATATTCTCGGAGACCCCGATAAC
TACACCCCCGCAAACCCACTCAATACCCCACCACACATTAAACCAGAATGATATTTCCTA
TTCGCCTACGCCATCTTACGCTCCATCCCCAATAAACTAGGCGGAGTATTAGCCCTACTC
CTATCTATTTTCATCCTAACCCTCATGCCATTTCTCCACACTTCAAAACAACGAGCCCTC
ATTTTCCGCCCAATCACCCAAACAGTGTACTGAATCCTAGTAGCCGACTTACTAGTCCTA
ACATGAATCGGTGGTCAACCAGTAGAATATCCATTCGTCATCATCGGACAAACAGCCTCA
ATTGCCTACTTTGCTATCATCGTCATTTTAATACCAATAGCAGGAATATTTGAAAACAAC
ATCCTAGACCTAGAGTAACGTCCTGATAGTATAACTATTACACTGGTCTTGTAAACCAGT
AATGAAAAAACTTTTTTCTCAGGACATCAAAAACACAAAACTATTCTTCCAAAACTCCTA
TGCTTTCGATTGTTTCCACAATTTTGACTTGATTTTCCCAAAGTGTTACAAACTTCAAAA
TTTTCCTCAATACTAAAAATCAAGCCTATTTTTCGTCACCATATAACCAACAGCGCTCAA
CCAGCACCTTCCAAAACTCCTATGCTTTCGATTGTTTCCACAATTTTGACTTGATTTTCC
CAAAGTGTTACAAACTTCAAAATTTTCAAGAAGAGAGGACTGCTCCCCCACCATCAACAC
CCAAAGCTGATATTCTACTTAAACTACTTCCTGCGCAGCATGTAACATTTTATGTATATA
TTACATTAATTTATTTTCCCCTAGCATATAAGCATGTACAATCATTCAATTATTCAAGAC
ATTATAATTCTTAATCAACATTACTTATTTACACCATGAATATTAAGATCAATTATTTAA
TTAATGTTTCTTATACATATATGCTTAGTCCCCATACCCCATTAGGTCATAAACTCTTCT
AGTCCTAACGACTATCCTCCAATTCATTTGGTCTATTAACTTTCCATCCTCCGTGAAACC
AGCAACCCGCCCACCTTATGCTACCCTCCTCGCTCCGGGCCCATCTTAACTTGGGGGTTA
CTAATGTGAAACTTTATCAGGCATCTGGTTCTTACCTCAGGGCCATATAATGCTTTATCG
TCCATACGTTCCCCTTAAATAAGACATCTCGATGGTACGGGTCTAATCAGCCCATGATCA
CACATAACTGTAATCTCGCGCTATTGGTATCTTTTATTTTCGGTGTGCAGCGCATCCCCA
TAGCCGTCAAGGCATGAAGGTCAACTTACCCTGTAGACGAACTTCCTATTCAAGTATCAT
TTTCCTCCTTAATACCACCTATCCCCATGAACTCCCCACAACATATTACCCGATTGGACC
AAGCATAACCATAAGCCGTACTAATTATGCAGATGTTTACTCCTCCCATTAACCCTCTAG
GACATACCATTAATGCTAGTTAGACATTATCATTAATGCTAGTTAGACATATCCTACCAA
GTTCCCCCCCCCCCCGCCCACCAACCTCCGACAACCAGGTCCCCGTACATTCGAGTAGTT
CTCCAAATGTGACTTAAAATTTAGTATTGGTGAAAAAAAATCACAAAAAATTCAATACCA
AAAATCTAGCCAAATTTTCAAAAACTCTCAAGTAGGTTTTCAGTATTGATTTAATAT
>Neodon fuscus 1 mitochondrion, complete genome.
GTTAATGTAGCTTATTTAAAGCAAAGCACTGAAAATGCTTAGATGGATGCAAGCATCCCA
TAAACAATAAAAGGTTTGGTCCTAGCCTTATAATTAGTTGGAGGTAGAATTACACATGCA
AATTTCAGTAAACCGGTGTCAAATCCCACGGAGTTTTTTCTAACTCCTAGGAGAGGGTAT
CAAGTACATTCAATAGCTAAAGACACCTTGCCTAGCCACACCCCCACGGGACCCAGCAGT
GATAAAAATTAAGCAATGAACGAAAGTTCGACTTAGTCATACCTCTTTAAGGGTTGGTAA
ATTTCGTGCCAGCCACCGCGGTCATACGATTAACCCAAACTAATTATTATCGGCGTAAAA
CGTGTTACTAGAATAATAGAAAATAGAATTAAAACCCATCCAATATGTGAAAATTCATCG
CTGGACCTAAAGCCAATGACGAAAGTAATTCTAGAAGCTAATACACGATAGCTAAGATCC
AAACTGGGATTAGATACCCCACTATGCTTAGCCCTAAACCTAAATAATTCAATAACAAAA
ATATTTGCCTGAGAACTACTGGCCACAGCTTAAAACTCAAAGGACTTGGCGGTACTTTAT
ATCCATCTAGAGGAGCCTGTTCTATAATCGATAAACCCCGTTATACCTCACCACCCCTTG
CTAATACAGCCTATATACCGCCATCTTCAGCAAACCCTAAAAGGGAGGAAAAGTAAGCAA
GAGAATCACCATAAAAACGTTAGGTCAAGGTGTAGCCAATGAGGTGGGAAGCAATGGGCT
ACATTTTCTTATAAAGAACATTACGCTACCCTTCATGAAACTGAAGGACAAAGGAGGATT
TAGTAGTAAATTAAGAATAGAGAGCTTAATTGAATAGAGCAATGAAGTACGTACACACCG
CCCGTCACCCTCCTCAAACTAAATAAACGAAAATATACATAATTACATCAAACTTTTACG
AGAGGAGATAAGTCGTAACAAGGTAAGCATACTGGAAAGTGTGCTTGGATGACCATGAAG
TAGCTTAACCAACAAAAGCGTCTGGTCTACACCCAGAAGACTCCACAACCAATGGACATC
ATGAACCAAACCTAGCCCTACAAATTCCAAACCCAATTATAAAACACAATAAAACAAATC
ATTTGACAAGAGAAAGTATTGGAGAAAGAAATCTACCTCAGGAGCTATAGAGAAAGTACC
GCAAGGGAAAGATGAAAGAATAATTTAAAGTAAAAATAAGCAAAGATTAAACCTTGTACC
TTTTGCATAATGAGTTAACTAGAAAACATCTAACCAAGAGACCCTACGCTAGATACCCCG
AAACCAAACGAGCTACCTAAGAGCAGTATAAAGAACCAACCCGTCTATGTAGCAAAATAG
TGGGACGACTCCTAGGTAGAGGTGAAAAGCCTACCGAGCTTGGTGATAGCTGGTTACCCG
ACAAAGAATTTAAGTTCGACTTTAAGACTACCTCAAGAAATAACAATCAAAATGTAATCT
TAAAATTTATACTAAAGAGGGACAGCTCTTTAGTAATGGGAACAACCTTATATAGTGAAT
AAACACCCTATCTTAAAACCATTGTTGGCCTAAAAGCAGCCACCAATAAAGAAAGCGTTA
AAGCTCAACACAACAAACCCCCTTAATCCCATAAATCACTATGAATTCCTATAAACATTA
ATTGGGTTAATCTATAACCATATAGATGAGATACTGTTAACATGAGTAACAAGAACACTG
TTCTCCATGCACAAGCCTATAACAACCCGGATAACCATTGTTAGTTAACATTATTAGGTG
AAAATGTCACCAATAAAACTAACCTAAACTCAAATGTTAATCCAACACAGGTGTGCAATA
AGGAAAGATTAAAAGAAGTAAAAGGAACTCGGCAAACAAGAATCCCGCCTGTTTACCAAA
AACATCACCTCTAGCATAGAAAGTATTAGAGGCACTGCCTGCCCAGTGACAAGAGTTCAA
CGGCCGCGGTATTCTGACCGTGCAAAGGTAGCATAATCACTTGTTCTTTAATTGAGGACT
GGAATGAACGGCCCCACGAGGATTCAACTGTCTCTTACTTCTAATCAGTGAAATTGACCT
CCCCGTGAAGAGGCGGGGATAGAACAATAAGACGAGAAGACCCTATGGAGCTTTAATTTC
CTAGCTTAACTACCCTACTACTACCCCTAATGGACCAAAAGACAAAAGAGATAAGCTAGT
AATTTCGGTTGGGGTGACCTCGGAGAACAAACCAACCTCCGAATGATTTTAACCAAGACC
TACAAGTCAAAGTACCAAAAATCCAATTGACCCAATCTATTTGATCAACGGACCAAGTTA
CCCTAGGGATAACAGCGCAATCCTATTCGAGAGTCCATATCGACAATTAGGGTTTACGAC
CTCGATGTTGGATCAGGACATCCCAATGGTGCAGCAGCTATTAATGGTTCGTTTGTTCAA
CGATTAAAGTCCTACGTGATCTGAGTTCAGACCGGAGTAATCCAGGTCGGTTTCTATCTA
TTAACTATTTCTCCCGGTACGAAAGGACAAGAGAAATGAGGCCCCCTTGATTCAAGCGCC
TTAAGACTAATTTATGAAGTCATCTAAATTCAGTAAGTCAGTTCAACAACACCCTAGACA
AGGGTTTTATTAGGGTGGCAGAGCCCGGAAATTGCGTAAGACTTAAAACCTTGTCCCCAG
AGGTTCAAATCCTCTCCCTAATAGTGCACTTCATAAACATCCTAACACTCTTAGTACCAG
TACTAGTCGCCATAGCATTCCTCACTTTAACCGAACGAAAAATTCTAGGTTATATACAAC
TACGAAAGGGCCCAAACATCGTAGGGCCCTACGGAATTCTCCAACCATTCGCAGACGCTA
TAAAACTATTCATTAAAGAACCTCTACGCCCCCTAGCTACTTCAACAACCCTATTCATCA
TTGCCCCAACACTATCTCTATTACTAGCCCTAAGCCTATGAATTCCACTCCCCATGCCAC
ACCCCCTAGTTAACCTAAACCTAGGAGTTCTATTTATCCTAGCCACATCAAGCCTTTCAG
TATACTCCATCTTATGATCAGGCTGAGCATCCAACTCCAAATATTCAATATTTGGGGCCC
TGCGAGCAGTAGCACAAACAATTTCATATGAAGTAACAATGGCAATCATCCTCCTATCCG
TCCTCCTAATGAATGGATCCTTCTCAATCCAAGCTCTCATCTACACACAAGAAACACTAT
GACTCCTGATCCCAGCCTGGCCACTAGCCATAATATGGTTCATCTCAACACTAGCAGAAA
CAAACCGAGCCCCATTCGATTTAACAGAAGGAGAGTCAGAATTAGTCTCAGGCTTCAACG
TAGAATATGCCGCTGGGCCTTTCGCCATATTTTTTATAGCCGAATACATAAACATTATCC
TAATAAATGCCCTCTCAACAATCGTATTCATAGGCCCACTACACGACCTCACAAGCCCGG
AACTTTACACTACAGACTTCACACTAAAAACCTTAATCCTAACAACCCTATTCTTGTGAG
TTCGGGCCTCTTACCCACGATTTCGATACGACCAACTAATACACCTCCTGTGAAAAAACT
TCTTACCACTAACCCTAGCCCTCTGTATATGACATATTTCAACCCCCATCTTCATAGCAA
GCATCCCACCCTGCACTTAGAAATATGTCTGAAAAAGAGTTACTTTGATAGAGTAAATTA
TAGAGGTTTAAACCCTCTTATTTCTAGAACGATAGGAATTGAACCTATACTTAAGAATCC
AAAATTCTCCGTGCTACCCATTACACCCCATTCTAAAGTAAGGTCAGCTAATAAAGCTAT
CGGGCCCATACCCCGAAAATGTTGGTTTAACCCCTTCCCGTACTAATTAACCCCATCACA
CTTACAACTATTTACTCAGCTGTCATAACAGGCCCAATAATCACCATATTGAGCTCCAAT
TTATTCGTCATGTGAATCGGACTAGAAATAAACCTACTAGCCCTGATTCCACTTATAACT
AACAACCCTAACCCACGCTCCACCGAAGCAGCCACTAAATATTTTCTCACACAAGCGACT
GCTTCAATAATCTTTCTCCTCTCTACCCTAATAAACTTCAAACAACTGGGTCAATGGGTG
TTCCAACCAGAAACTGACGACATCATCATAACAATAACTTTCATCTCCCTAGCAATCAAA
CTAGGACTAGCCCCCTTCCACTCATGACTTCCAGAAGTTACACAAGGGATCAAGCTTAAC
GTAGGGCTCATCCTCCTCACATGACAAAAACTCGCCCCATTATCTATCCTATTCCAATTC
TATGAACTAATCAACCACTACCTACTAATTCTATCAGCCATCACATCAGTACTAATTGGA
GCATGAAATGGACTCAACCAGACACAAACACGAAAAATCCTAGCCTACTCATCCATCACC
CACATAGGCTGAATAGTAGCTATCCTACCATACAACCCAGCACTAACAATCCTAAACCTC
CTAATCTATATAGTTATAACCACCCCCATATTTCTTATATTTCGCACCCACTCATTTACA
TCTATTACCTCATTATCACTCATATGAAATAAAATACCAATAACCCTACCCATAATCTCA
TTAATCTTACTATCTACAGGAGGACTTCCACCACTCACAGGATTTCTACCCAAATGAACT
ATCATGAACGAACTCATAAAAAACAGCAACCTGCTTCTAACCACTCTAATAGCAATAACC
GCCCTAATCAATTTATTCTTCTACACACGACTAATTTATTCAACTTCACTAACCACATTC
CCTAGCAACAATAACTCCAAAATATACACCCACCAGACCCGTGCAAAAAACAATAACATA
CTATCACCAATAACAATCACTAGCACACTAATACTTCCCCTGTCTCCCTTACTTCTATAC
TAGAAGTTTAGGATAGTTAGTCCAAGAGCCTTCAAAGCCCTAAGCAAACCCATAAAGTTT
AACTTCTGATAAGGACTGCAAGACTACATCTTACATCTAATGAATGCAAATCAATCGCTT
TAATTAAGCTAAGTCCTCTTCTAGATTGATAGGACTCAAACCTATAAACTTTTAGTTAAC
AGCTAAACACCTTAATATGGCTTCAATCTACTTCTCCCGCCTATCAGAAAGGGGGCGGGA
GAAGCCTTAGTAGAGTCGGTTCTCTACACCTTCGAATTTGCAATTCGATGTGATTATCAC
CTTAAGGCTTGGTAAAAAGAGGCTTCCCTCTGTGCTTAGATTTACAGTCTAATGCTTTAC
TCAGCCATTTTACCTATGTTCATTAACCGTTGATTATTCTCCACCAATCACAAAGACATC
GGGACTTTGTACCTGTTATTCGGGGCCTGAGCGGGGATAGTAGGAACGGCTCTCAGCATC
CTAATTCGAGCAGAACTTGGTCAACCTGGTACACTACTAGGCGACGACCAGATCTATAAT
GTAATTGTTACAGCCCACGCATTTGTAATAATCTTCTTCATGGTTATACCAATGATAATC
GGTGGCTTCGGTAACTGACTTGTCCCACTTATAATCGGAGCACCAGATATGGCATTTCCC
CGAATGAACAACATAAGCTTCTGACTTTTACCCCCATCATTTCTTCTCCTACTGGCATCA
TCAATAGTAGAAGCCGGAGCGGGGACAGGCTGAACCGTATATCCCCCTTTAGCCGGCAAT
CTAGCACATGCAGGAGCATCAGTCGACCTGACAATTTTTTCACTACACCTAGCAGGTGTG
TCATCAATCCTCGGAGCAATTAACTTCATTACCACAATTATCAATATAAAACCACCAGCC
ATGACACAATATCAAACTCCCTTATTTGTCTGATCAGTCTTAATTACCGCCGTGCTCCTA
CTCCTCTCCCTCCCTGTCTTAGCCGCTGGGATTACAATACTCCTTACAGACCGTAATCTA
AACACCACTTTCTTTGACCCGGCTGGAGGAGGCGACCCAATCCTCTACCAACATCTCTTC
TGATTCTTTGGCCACCCAGAGGTATACATTCTTATTCTCCCTGGCTTTGGGATCATCTCC
CATATCGTGACCTATTATTCAGGTAAAAAGGAGCCATTTGGGTATATGGGAATAGTCTGA
GCCATAATATCTATCGGGTTCCTAGGGTTTATTGTCTGAGCCCACCATATATTCACAGTA
GGGCTCGACGTAGACACACGGGCTTACTTCACATCTGCTACAATAATCATTGCCATCCCA
ACAGGGGTTAAAGTCTTTAGTTGACTGGCAACTCTACATGGAGGAAGTATCAAGTGATCC
CCTGCTATACTGTGAGCACTAGGCTTTATTTTTCTATTTACGGTGGGGGGACTCACAGGC
ATTGTGCTATCCAACTCTTCACTAGACATTGTCCTTCACGACACATACTATGTAGTCGCC
CACTTCCACTATGTCCTTTCTATGGGCGCTGTGTTCGCCATCATGGCCGGATTTGTACAC
TGATTCCCACTATTCACAGGATACACACTAGATGACACATGAGCTAAAACACACTTCGCC
ATTATATTTGTAGGGGTAAATTTAACATTTTTCCCACAACACTTTCTTGGTCTTTCAGGC
ATGCCACGACGCTATTCCGATTACCCAGATGCCTACACAACATGAAACACAGTGTCGTCT
ATAGGGTCCTTTATCTCATTAACAGCAGTTCTGATTATGGTTTTCATAATCTGAGAAGCC
TTCGCCTCTAAACGAGAGGTACTTAGCGTTGAACATACTTCCACTAACCTGGAGTGACTT
CACGGCTGCCCACCACCATACCACACATTTGAAGAGCCAACCTTCGTTAAAGTTAAATAA
GAAAGGAAGGATTCGAACCCCCTAAAACTGGTTTCAAGCCAGAACCATAGCCTCTATGTC
TTTCTCGATGAGATATTAGTAAACAAATTACATAACTTTGTCAAAGTTAAATTATAGATT
AAACTCTATATATCTTATATGGCTTATCCTTTACAACTAGGCCTACAAGATGCCTCCTCA
CCTATTATAGAAGAGCTAATAAATTTTCATGATCACACACTTATAATCGTATTCCTAATC
AGCTCTCTGGTCTTGTATATCATTACCCTCATGCTGACAACAAAGCTAACCCATACCAGC
ACCATAGACGCCCAAGAAGTAGAGACTATTTGAACAATTCTGCCAGCCGTAATCTTAATC
CTAATTGCCCTACCTTCCTTACGCATCCTATACATAATAGACGAAATTAACAGCCCGGCC
CTCACAGTAAAAACAATAGGTCACCAATGATACTGAAGTTATGAGTATACAGACTATGAA
AACCTCTGCTTCGACTCATACATGATTCCAACCCACGAATTAAAGCCCGGAGAACTTCGT
CTCTTAGAAGTGGATAACCGAGTAGTCCTCCCCATAGAGCTACCAGTCCGTATACTAATC
TCATCCGAAGACGTCCTTCACTCATGGGCCGTACCTTCCCTAGGACTAAAAACAGACGCT
ATTCCAGGGCGACTGAACCAAGCAACTATCTCATCCAACCGCCCTGGATTATTCTACGGC
CAATGTTCAGAGATCTGCGGATCTAACCATAGCTTTATGCCTATCGTACTTGAAATAGTC
CCTCTAAAAAACTTTGAGGACTGATCTCTATCAATAATTTAACCACATTACGAAGCTTAG
AGCGTTAACCTTTTAAGTTAAAGTTAGAGAATATCAGGTCTCCGTAATGAATGCCACAAC
TGGACACATCCACATGGTTTATCACTGTTTTATCAACTACAATCACACTATTCATACTAA
TGCAGCTAAAAATTTCACTTCACAACTTCCCTCAAGCCCCATCAATTAAATTAATCGAAC
TTACGAAAACAAACAACCCCTGAGAATCAAAATGAACGAAAATTTATTCGCCTCTTTCAT
TACCCCTACAATAATAGGCCTACCCATCGTTGTGCTTATTATCATACTCCCCTCAATGCT
TGTAACCTCCTCCAAACGACTAATTTCAAACCGCTTCCACTCGTTTCAACAATGGCTGGT
CAAACTTATTATCAAACAAATAATACTAATCCACTCACCTAAGGGGCGCACATGATCACT
CATACTAGTATCCCTAATTATATTTATTGGCTCAACTAACCTTCTAGGACTGCTACCTCA
CACGTTCACCCCAACAACACAACTGTCAACAAATTTAGGAATGGCAATCCCACTATGAGC
CGGGGCTGTTATCCTAGGCTTCCGCCATAAACTAAAAGCCTCCCTAGCCCACTTCCTACC
TCAAGGCACACCCATTTCCCTCATTCCCATATTGATCATCATTGAAACCATCAGCTTATT
CATTCAACCCATGGCCCTAGCGGTCCGTTTAACAGCCAACATCACCGCAGGTCACCTATT
AATTCACCTAATCGGCGGAGCCACACTAGTTCTCACTAGCATTAGTCCCCCTACAGCTAC
AATCACATTCATCATCCTAGCCCTTCTCACTATCTTAGAGTTTGCCGTGGCTCTAATTCA
AGCCTACGTATTCACTCTACTAGTAAGCCTTTACCTACATGATAACACCTAATGACCCAC
CAAACCCATGCTTTCCACATAGTGAACCCAAGCCCATGACCTTTAACAGGGGCCCTTTCT
GCCCTTCTAATGACCTCGGGCTTAGTTACATGATTCCACTATAACTCAACCATTCTCCTG
TCACTAGGCCTCCTGGGCAACTCACTCACCATGTACCAGTGATGACGCGACGTAGTCCGA
GAAAGCACCTACCAAGGACATCACACACCCATTGTACAAAAAGGCCTGCGTTACGGAATA
ATCCTGTTTATTGTCTCCGAAGTATTCTTCTTCGCAGGGTTCTTCTGAGCGTTCTACCAC
TCAAGCCTAGCCCCAACACACGACTTAGGAGGTTGCTGGCCACCAACAGGAATTACACCC
CTTAACCCACTAGAAGTCCCACTCCTAAACACATCAGTCTTACTGGCATCGGGGGTATCC
ATTACATGAGCCCACCACAGCCTAATAGAAGGCAAACGAAGTAACATAAATCAAGCCCTA
CTCATCACAATCATATTAGGGATTTACTTCACCATCCTACAAGCCTCAGAATATTTCGAA
ACCCCATTCTCCATCTCAGACGGAATTTATGGCTCCACATTCTTTATGGCAACTGGATTC
CACGGACTCCACGTAATCATTGGCTCCACCTTCCTAACTATTTGTCTCCTGCGACAACTA
AAATACCACTTCACATCCAAACACCACTTCGGCTTTGAAGCAGCAGCATGATACTGACAC
TTCGTAGATGTGGTCTGATTATTCCTATATGTATCCATTTATTGATGAGGATCATACTTT
CTTAGTATAATAAGTACATCTGACTTCCAATCAGTTAGTTCCAGCATAAACCTAGAAGAA
AGTAGTGGACATATCACTTATCTTACTAATTAACGTTACACTAGCCATCACCCTAATCTC
TTTAGCCTTCTGGCTCCCCCACCTTAACGTCTACACTGAAAAAGCTAATCCATATGAATG
TGGATTTGACCCCATAAGCTCAGCCCGCCTGCCTTTCTCAATGAAATTTTTCCTAGTGGC
AATTACCTTCCTCCTGTTCGACCTTGAAATCGCACTACTCCTTCCACTTCCATGGGCTAT
ACAATACCCTGACATAAGCACACCTATAATCATAGCATTTATTCTCATTACAATTTTAGC
CCTGGGCCTAGCTTACGAATGAGTGCAAAAAGGCCTAGAGTGAACAGAATAACTGGTAAT
TAGTTTAATTAAAATTAATGATTTCGACTCATTAGATTATGACAATATCATAATTACCAA
AATGACCCCCGCCGTACTCAACATCACCCTAGCCTTCACTTTCTCCCTCCTTAGGGACAT
TGGTATTCCGAACTCACCTGATATCCACCCTTCTGTGCCTAGAGGGTATGATATTATCCC
TATTTGTCTTAGCTACTATCACACCCTTAAGCACACACTCAATAATTATATTTCCAATCC
CTATCATCATCCTAGTGTTCGCTGCCTGCGAAGCGGCTGTAGGGTTAGCCCTATTAGCCA
AAATCTCAAACACATATGGATCTGACTTTGTACAAAACCTAAACCTACTACAATGCTAAA
AATTGTCTTCCCAACACTAATGCTCTTGCCACTGACCTGACTTTCAAACAACGATAAGGC
ATGAGTCAACGTGACAGCCCATAGCCTCCTAATTAACCTTATCTCTATCAATCTTCTATA
CCAAAACAATGAAAATAGCCTAAGCTCCTCCATCTTATTCTCCGCAGACCCCCTATCCAC
CCCGCTTATAATCCTGACAACCTGACTACTTCCACTGATGCTCCTGGCCAGCCAAAACCA
CATCAAAAAAAAGCCTGAACAAAACAAAAAACTATATATCTCCCTTATAGTGTGCCTACA
AGTCCTACTTATTATGTCATTCTCTGCTAACGAGCTCATCATATTCTACATCCTATTTGA
AGCAACCCTCATTCCAACCCTCATTATTATCACACGGTGAGGAAACCAAACAGAGCGTCT
AAGCGCCGGTATTTACTTCCTATTTTATACCCTAGCAGGGTCTATTCCTCTATTGATTGC
CTTAATCTATATTCAAAATTCAATAGGGACACTAAATTTTATCCTAATAACATTATACTC
CCTACCAATTGACCAAACATGGTCTAACAACATTCTATGACTGGCCTGCATTATAGCCTT
CATAGTCAAAATACCATTATACGGAGTCCACCTGTGACTCCCCAAAGCCCATGTAGAGGC
TCCAATTGCAGGATCAATGATCTTAGCAGCAATTCTACTTAAGCTAGGAGGCTACGGCAT
AATACGGGTCTCTACAATTCTCGACCCAGTGACCAAATATATAGCCTACCCCTTCATCCT
GTTGTCACTATGAGGAATAATTATAACCAGCTCTATCTGTCTCCGACAGACAGACCTAAA
ATCCCTAATCGCTTACTCCTCAGTCAGCCATATGGCCCTAGTCATCACCGCCATCATAAT
CCAAACCCCATGAAGCTTTATAGGGGCTACAACACTAATAATCGCTCACGGCCTAACATC
CTCACTATTATTCTGCCTGGCAAACACGAATTATGAGCGCATCCACAGTCGAACTATAAT
TATAGCCCGAGGGCTGCAAATAGTGTTTCCCCTGATAGCCACAGGGTGGATCATAGCAAG
CTTGGCCAACCTTGCCCTCCCACCAACAATCAACCTAATCGGAGAACTAATAATTACAGT
CTCCCTATTCTCTTGATCTAGCCCATCTATCATTTTACTAGGGGCAAATATTCTTATTAC
AACCGTTTACTCAATCTACATAATTGTCACCACACAACGAGGTAAACTTACCAACCACAT
AAATAACTTGCAACCCTCTCACACACGAGAACTAACACTTGTAGCCCTTCATATCTCTCC
CCTGATCCTACTCACCATCAACCCCAAACTAATTACAGGCCTCACACTGTGTTAATATAG
TTTTAAGAAAAATGTCAGACTGTGAATCTGAAGATAGGACATTAACACCCTTATTAACCA
AGAAAGCATGCAAGAGCTGCTAACTCATGCCACCGTACTTAAGCGTACGGCTTTCTTACT
TTTATAGGATAGAAGTAATCCATTGGTCTTAGGAGCCAAAAACTTGGTGCAACTCCAAAT
AAAAGTAATAAACATTATCACATCCTCTATCTTTCTTATCCTTACACTCCTAATACTTCC
TGCGGTCATCTCACTCACCAACATGACAAAACACATAAATTTCCCCAATTATGTAACCTC
ATGCATCAAGTATGCATTCTTCATCAGCCTTATTCCCCTGTCCTCCTTCTTTAACTCCGG
AGCAGAACTTATAATTACAAACTGACAATGGCTCTCCATTGGACCCATTAAACTATCGTT
AAGCCTAAAGTTCGACTTCTTCTCAATCATTTTCCTACCTGTAGCCCTCTACGTTACATG
GTCCATTATAGAGTTTTCTATATGATACATACACTCTGACCCAAACCTAAGCCGATTCAT
CAAATACCTACTAATATTCTTAATTACTATAATCATCTTAACTACCGCCAACAACCTATT
CCAACTCTTCATTGGCTGAGAGGGCGTAGGGGTCATATCCTTCCTATTAATTGGATGATG
ATACGGACGTACTGACGCGAACACAGCCGCCCTACAAGCCATCCTATATAATCGTATCGG
TGATATCGGACTCATACTAGCAATAGCCTGGTTCTGCACAAAAGCCAACTCATGAGAACT
CCAACAAATCTTCATTGTAACCAACCCCAACACCATCCCACTTGCAGGCCTACTGCTAGC
AGCCACAGGAAAGTCAGCCCAATTCGGCCTCCACCCGTGACTACCATCAGCCATAGAAGG
CCCTACCCCCGTTTCAGCACTACTGCACTCCAGCACCATAGTCGTTGCAGGGGTGTTTTT
ACTAATTCGATTCCACCCCCTCATCTCCAGCAATAGTACCATCCTAACAACTATACTATG
CTTAGGCGCTATAACTACCCTATTCACAGCAATCTGCGCACTCACCCAAAATGACATCAA
AAAAATTGTAGCATTCTCAACATCAAGCCAACTAGGACTTATAATAGTGACACTAGGGAT
TAACCAGCCCCACCTAGCCTTCCTACACATCTGCACCCACGCTTTCTTCAAAGCTATACT
ATTCATATGCGCAGGATCCATTATTCACAGCCTCAATGACGAGCAGGACATTCGAAAAAT
AGGGGGACTAGCAAAAACTATGCCATTTACTTCCTCCTGCCTAACAATTGGCAGCTTAGC
CTTAACAGGAATACCATTCCTCACAGGATTCTACTCCAAAGATTTAATTATTGAAGCAGC
TAATACCTGCTACACCAACGCCTGAGCCCTATCAATCACACTAGTAGCCACCTCCATAAC
AGCCGTCTATAGCATACGAATCATTTATTTCGTCCTAATAACTAAACCACGCTTCCCCAC
CACAATCATTATTAATGAGAACAACCCAATGCTAATAAACCCAATCAAACGACTGGCACT
AGGAAGCATCCTAGCAGGATTCTTCATCTCCTATAACATACCACCCACTAATATTCAAGT
AATAACAATACCTTGGTACATAAAAACTGCAGCCCTAATAATCACTATCGCAGGATTTGC
AATCGCATTAGACCTTAATAACATGACCAACAGTCTCAAGCCAACAAAACCCACACCCCT
AAACTCATTCTCAGCCTCACTAGGCTACTTCCCAACAATCACCCATCGACTTATTCCATT
AAAGGCCCTTAATACAAGCTTTAAGACAGCCCTAACTATACTCGACCTCATCTGATTAGA
AAAGACCATTCCAAAAACCACCTCCACCGTCCACACCCTCACCTCCTCTATCCTTAGTAG
CCAAAAGGGGATAGTAAAATTATACTTCCTTTCATTCCTGGTAACACTAATTTGCATTCC
AGTAATTATACTCTCCTAGTTTCCTCGAGTGATTTCAATAATAATAAGCACACCCATAAG
CAGAGTCCAACCAGAAACAATCATCAATCATGCAGAACAATCATACAGAGCAGCTACACC
AGCACCCCCTTCACCCATAAGTCCCAACTCATCACCATCATAAATTACTCATCCCCCCAT
ACTATTAAATTCCAGTACAACCTCCATTCCCTCATAATAATTACTTACAAACAACATACC
CGCCTCCATAAAAAAACTCATTAACATAATCCCAATTGTCAATCAGCTAGACGCTAAAGC
TTCAGGATAATTCTCAGCAGACATAGCAGTTGTGTAGCCAAATACTACCAACATGCCCCC
CAAATAAATTAAAAATACCATGAACCCTAAAAACGAACCCCCAAACCCTAACACCGCTAA
ACAACCCGAGCACCCACTAATAATTAAACAAACCCCCCCGTAAATAGGCGAAGGCTTCAA
AGAAGTGCCTAAACAACCTAACACAATAGCCAAACTTAAAAAATAAATTAATTCTGTCAT
AATTTCTACATAGACTTCAACTATGACCAATGACATGAAAAATCATCGTTGTTATTCAAC
TATAGAAACACCTAATGACAATCATCCGAAAAAAACACCCACTAATCAAAATCATTAACC
ACTCATTCATCGACCTCCCAGCCCCATCAAACATCTCATCATGATGAAATTTTGGCTCTC
TGCTAGCCCTATGCTTAGCCATCCAAATCCTGACAGGACTGTTCCTGGCCATACATTACA
CATCAGACACATCAACAGCCTTCTCATCAGTAGCCCACATCTGCCGAGACGTAAACTACG
GCTGACTTATCCGTTACATACATGCTAACGGAGCCTCCATATTCTTCATCTGCCTGTTCC
TGCACGTAGGACGAGGTATATACTATGGCTCTTATAACATAATCGAAACATGAAACATAG
GAATTATCCTACTGTTTGCTGTTATGGCAACAGCCTTCATAGGTTATGTACTCCCATGAG
GTCAAATATCATTCTGAGGCGCCACAGTAATTACAAACCTCCTGTCAGCTATCCCCTATA
TCGGCTCAACCCTGGTAGAGTGAATCTGAGGCGGCTTTTCAGTAGACAAGGCCACCCTCA
CACGATTCTTCGCCTTCCACTTCATCCTCCCCTTTATTATCACCGCCCTCGTGCTAGTCC
ACCTTCTATTCCTACACGAGACAGGATCCAACAACCCAACAGGATTAAACTCAGATACAG
ACAAAATCCCATTTCACCCCTACTATACAATCAAAGACCTGCTGGGGGTCCTCTTCTTAT
TAATAGTTCTCATAATTTTGGCTTTATTTTTCCCAGATGTGCTCGGAGACCCCGACAATT
TTACTCCTGCAAATCCACTCAACACTCCACCACACATTAAACCCGAATGGTACTTCCTTT
TCGCCTACGCCATCTTACGATCAATCCCCAACAAACTAGGCGGCGTCCTCGCCCTAATCC
TATCAATCTTAATCCTAGCCCTCATACCACTTCTTCACACCTCAAAACAACTAGCCCTAA
CCTTCCGCCCAATCACACAAACAGTATACTGAATCCTAGTAGCCGACCTCCTCGTCCTCA
CATGAATCGGAGGCCAGCCAGTCGAACACCCATTCATTATTATCGGACAAACCGCCTCCA
CTGCCTACTTCGCCATCATCGTAATCCTAATGCCGATCGCAGGAATGATCGAAAACAACA
TCCTAGAACTAGATTAAAAGCCCTGATAGTATAAATATTACGCTGGTCTTGTAAACCAGT
AATGAAAAAACCACTTTTCTCAGGGCATCAAGAAGGAAGGACTGCTCCCCCACCATCAAC
ACCCAAAGCTGATATTCTACTTAAACTACTTCTTGTACATAAATTTATCTAACACATAAT
ACATCTATGTATATAGTGCATTAAGTTTTATTCCCCTAGCATATAAGCATGTATTATATA
TTAATTATCCCATACATTATATGTTTAATCAACATTATTCCTTTACAGCATGTCTATTAA
GATCAACTATTTAATTAATGCTCTATTCACATACTTGTATAATCCCCATACCCCATTTAG
TCATAAACTCTTCTTGTCCATACGGATATTCCTGACCTCATTTAGTCTCTTATTCCTCAT
CCTCCGTGAAACCAGCAACCCGCCCACCTTATGCCCCTCTCCTCGCTCCGGGCCCATTCT
AACTTGGGGGTTACTAATGTGGAACTTTATCAGGCATTTGGTTCTTACCTCAGGGCCATC
CCATGTTTTATCGTCCATACGTTCCCCTTAAATAAGACATCTCGATGGTACGGGTCTAAT
CAGCCCATGCTGCGACATAACTGTAATCCCGGGCAGTTGGTATTTCTTATTTCTGGTGTG
CACCGCCTCCCCATAGCCGTCAAGGCATGAAGGTCAACTTACTGTCTAGACGAACTTATC
ATTCAAGTGTCATTTATCCCCATAGTCACCCTGACAACATATTAATCCATTGAACCGGGA
CATATATAGAAGTCGTACTAACTATGCTATTGCTTTTTCCTCCATCAACCCCCTCCAGAG
CATATTCTTCATGCTAGATAGACATAAGCTCCACTAAACCAAGACATACCTAAGTATTCC
CCCCCCCGTGCCAAATACCCCATCATCCTAGGGATACATAACCGGGCTCTCGTACATTCG
AGTAGTCACCAAAATATCGCTTGAAATTTAGTATTGACTAAAAAAAATTACAAAATTTTT
AATACCAAAAAACAACCCAAAAATCCCAAAAATTTCAGGTAGGATTTCAGTATCGATTTT
TTAT
>Neodon fuscus 2 mitochondrion, complete genome.
GTTAATGTAGCTTATTTAAAGCAAAGCACTGAAAATGCTTAGATGGATGCAAGCATCCCA
TAAACAATAAAAGGTTTGGTCCTAGCCTTATAATTAGTTGGAGGTAGAATTACACATGCA
AATTTCAGTAAACCGGTGTCAAATCCCACGGAGTTTTTTCTAACTCCTAGGAGAGGGTAT
CAAGTACATTCAATAGCTAAAGACACCTTGCCTAGCCACACCCCCACGGGACCCAGCAGT
GATAAAAATTAAGCAATGAACGAAAGTTCGACTTAGTCATACCTCTTTAAGGGTTGGTAA
ATTTCGTGCCAGCCACCGCGGTCATACGATTAACCCAAACTAATTATTATCGGCGTAAAA
CGTGTTACTAGAATAATAGAAAATAGAATTAAAACCCATCCAATATGTGAAAATTCATCG
CTGGACCTAAAGCCAATGACGAAAGTAATTCTAGAAGCTAATACACGATAGCTAAGATCC
AAACTGGGATTAGATACCCCACTATGCTTAGCCCTAAACCTAAATAATTCAATAACAAAA
ATATTTGCCTGAGAACTACTGGCCACAGCTTAAAACTCAAAGGACTTGGCGGTACTTTAT
ATCCATCTAGAGGAGCCTGTTCTATAATCGATAAACCCCGTTATACCTTACCACCCCTTG
CTAATACAGCCTATATACCGCCATCTTCAGCAAACCCTAAAAGGGAGGAAAAGTAAGCAA
GAGAATCACCATAAAAACGTTAGGTCAAGGTGTAGCCAATGAGGTGGGAAGCAATGGGCT
ACATTTTCTTATAAAGAACATTACGCTACCCTTCATGAAACTGAAGGACAAAGGAGGATT
TAGTAGTAAATTAAGAATAGAGAGCTTAATTGAATAGAGCAATGAAGTACGTACACACCG
CCCGTCACCCTCCTCAAACTAAATAAACGAAAATATACATAATTACATCAAACTTTTACG
AGAGGAGATAAGTCGTAACAAGGTAAGCATACTGGAAAGTGTGCTTGGATGACCATGAAG
TAGCTTAACCAACAAAAGCGTCTGGTCTACACCCAGAAGACTCCACAACCAATGGACATC
ATGAACCAAACCTAGCCCTACAAATTCCAAACCCAATTATAAAACACAATAAAACAAATC
ATTTGACAAGAGAAAGTATTGGAGAAAGAAATCTACCTCAGGAGCTATAGAGAAAGTACC
GCAAGGGAAAGATGAAAGAATAATTTAAAGTAAAAATAAGCAAAGATTAAACCTTGTACC
TTTTGCATAATGAGTTAACTAGAAAACATCTAACCAAGAGACCCTACGCTAGATACCCCG
AAACCAAACGAGCTACCTAAGAGCAGTATAAAGAACCAACCCGTCTATGTAGCAAAATAG
TGGGACGACTCCTAGGTAGAGGTGAAAAGCCTACCGAGCTTGGTGATAGCTGGTTACCCG
ACAAAGAATTTAAGTTCGACTTTAAGACTACCTCAAGAAATAACAATCAAAATGTAATCT
TAAAATTTATACTAAAGAGGGACAGCTCTTTAGTAATGGGAACAACCTTATATAGTGAAT
AAACACCCTATCTTAAAACCATTGTTGGCCTAAAAGCAGCCACCGATAAAGAAAGCGTTA
AAGCTCAACACAACAAACCCCCTTAATCCCATAAATCACTATGAATTCCTATAAACATTA
ATCGGGTTAATCTATAACCATATAGATGAGATACTGTTAACATGAGTAACAAGAACACTG
TTCTCCATGCACAAGCCTATAACAACCCGGATAACCATTGTTAGTTAACATTATTAGGTG
AAAATGTCACCAATAAAACTAACCTAAACTCAAATGTTAATCCAACACAGGTGTGCAATA
AGGAAAGATTAAAAGAAGTAAAAGGAACTCGGCAAACAAGAATCCCGCCTGTTTACCAAA
AACATCACCTCTAGCATAGAAAGTATTAGAGGCACTGCCTGCCCAGTGACAAGAGTTCAA
CGGCCGCGGTATTCTGACCGTGCAAAGGTAGCATAATCACTTGTTCTTTAATTGAGGACT
GGAATGAACGGCCCCACGAGGATTCAACTGTCTCTTACTTCTAATCAGTGAAATTGACCT
CCCCGTGAAGAGGCGGGGATAGAACAATAAGACGAGAAGACCCTATGGAGCTTTAATTTC
CTAGCTTAACTACCCTACCACTACCCCTAATGGACCAAAAGACAAAAGAGATAAGCTAGT
AATTTCGGTTGGGGTGACCTCGGAGAACAAACCAACCTCCGAATGATTTTAACCAAGACC
TACAAGTCAAAGTACCAAAAATCCAATTGACCCAATCTATTTGATCAACGGACCAAGTTA
CCCTAGGGATAACAGCGCAATCCTATTCGAGAGTCCATATCGACAATTAGGGTTTACGAC
CTCGATGTTGGATCAGGACATCCCAATGGTGCAGCAGCTATTAATGGTTCGTTTGTTCAA
CGATTAAAGTCCTACGTGATCTGAGTTCAGACCGGAGTAATCCAGGTCGGTTTCTATCTA
TTAACTATTTCTCCCGGTACGAAAGGACAAGAGAAATGAGGCCTCCTTGATTCAAGCGCC
TTAAGACTAATTTATGAAGTCATCTAAATTCAGTAAGTCAGTTCAACAACACCCTAGACA
AGGGTTTTATTAGGGTGGCAGAGCCCGGAAATTGCGTAAGACTTAAAACCTTGTCCCCAG
AGGTTCAAATCCTCTCCCTAATAGTGCACTTCATAAACATCCTAACACTCTTAGTACCAG
TACTAGTCGCCATAGCATTCCTCACTTTAACCGAACGAAAAATTCTAGGTTATATACAAC
TACGAAAGGGCCCAAACATCGTAGGGCCCTACGGAATTCTCCAACCATTCGCAGACGCTA
TAAAACTATTCATTAAAGAACCTCTACGCCCCCTAGCTACTTCTACAACCCTATTCATCA
TTGCCCCAACACTATCTCTATTACTAGCCCTAAGCCTATGAATTCCACTCCCCATGCCAC
ACCCCCTAGTTAACCTAAACCTAGGAGTTCTATTTATCCTAGCCACATCAAGCCTTTCAG
TATATTCCATCTTATGATCAGGCTGAGCATCCAACTCCAAATATTCAATATTTGGGGCCC
TGCGAGCAGTAGCACAAACAATTTCATATGAAGTAACAATGGCAATCATCCTCCTATCCG
TCCTCCTAATGAATGGATCCTTCTCAATCCAAGCTCTCATCTACACACAAGAAACACTAT
GACTCCTGATCCCAGCCTGGCCACTAGCCATAATATGGTTCATCTCAACACTAGCAGAAA
CAAACCGAGCCCCATTCGATTTAACAGAAGGAGAGTCAGAATTAGTCTCAGGCTTCAACG
TAGAATATGCCGCTGGGCCTTTCGCCATATTTTTTATAGCCGAATACATAAACATTATCC
TAATAAATGCCCTCTCAACAATCGTATTCATAGGCCCACTACACGACCTCACAAGCCCGG
AACTTTACACTACAGACTTCACACTAAAAACCTTAATCCTAACAACCCTATTCTTGTGAA
TTCGGGCCTCTTACCCACGATTTCGATACGACCAACTAATACACCTCCTGTGAAAAAACT
TCTTACCACTAACCCTAGCCCTCTGTATATGACATATTTCAACCCCCATCTTCATAGCAA
GCATCCCACCCTGCACTTAGAAATATGTCTGAAAAAGAGTTACTTTGATAGAGTAAATTA
TAGAGGTTTAAACCCTCTTATTTCTAGAACGATAGGAATTGAACCTATACTTAAGAATCC
AAAATTCTCCGTGCTACCCATTACACCCCATTCTAAAGTAAGGTCAGCTAATAAAGCTAT
CGGGCCCATACCCCGAAAATGTTGGTTTAACCCCTTCCCATACTAATTAACCCCATCACA
CTTACAACTATTTACTCAGCTGTCATAACAGGCCCAATAATCACCATATTGAGCTCCAAT
TTATTCGTCATGTGAATCGGACTAGAAATAAACCTACTAGCCCTGATTCCACTTATAACT
AACAACCCTAACCCACGCTCCACTGAAGCAGCCACTAAATATTTTCTCACACAAGCGACT
GCTTCAATAATCTTTCTCCTCTCTACCCTAATAAACTTCAAACAACTGGGTCAATGGGTG
TTCCAACCAGAAACTGACGACATCATCATAACAATAACTTTCATCTCCCTAGCAATCAAA
CTAGGACTAGCCCCCTTCCACTCATGACTCCCAGAAGTTACACAAGGGATCAAGCTTAAC
GTAGGACTCATCCTCCTCACATGACAAAAACTCGCCCCATTATCTATCCTATTCCAATTC
TATGAACTAATCAACCACTACCTACTAATTCTATCAGCCATCACATCAGTACTAATTGGA
GCATGAAATGGACTCAACCAGACACAAACACGAAAAATCCTAGCCTACTCATCCATCACC
CACATAGGCTGAATAGTAGCTATCCTACCATACAACCCAGCACTAACAATCCTAAACCTC
CTAATCTATATAGTCATAACCACCCCCATATTTCTTATATTTCGCACTCACTCATTTACA
TCTATTACCTCATTATCACTCATATGAAATAAAATACCAATAACCCTACCCATAATCTCA
TTAATCTTACTATCTACAGGAGGACTTCCACCACTCACAGGATTTCTACCCAAATGAACT
ATCATGAACGAACTCATAAAAAACAGCAACCTGCTTCTAACCACTCTAATAGCAATAGCC
GCCCTAATCAATTTATTCTTCTACACACGACTAATTTATTCAACTTCACTAACCACATTC
CCTAGCAACAATAACTCCAAAATATACACCCACCAGACCCGTGCAAAAAACAATAACATA
CTATCACCAATAACAATCACTAGCACACTAATACTTCCCCTGTCTCCCTTACTTCTATAC
TAGAAGTTTAGGATAGTTAGTCCAAGAGCCTTCAAAGCCCTAAGCAAACCCATAAAGTTT
AACTTCTGATAAGGACTGCAAGACTACATCTTACATCTAATGAATGCAAATCAATCGCTT
TAATTAAGCTAAATCCTCTTCTAGATTGATAGGACTCAAACCTATAAACTTTTAGTTAAC
AGCTAAACACCTTAATATGGCTTCAATCTACTTCTCCCGCCTATCAGAAAGGGGGCGGGA
GAAGCCTTAGTAGAGTCGGTTCTCTACACCTTCGAATTTGCAATTCGATGTGATTATCAC
CTTAAGGCTTGGTAAAAAGAGGCTTCCCTCTGTGCTTAGATTTACAGTCTAATGCTTTAC
TCAGCCATTTTACCTATGTTCATTAACCGTTGATTATTCTCCACCAATCACAAAGACATC
GGGACTTTGTACCTGTTATTCGGGGCCTGAGCGGGGATAGTAGGAACGGCTCTCAGCATC
CTAATTCGAGCAGAACTTGGTCAACCAGGTACACTACTAGGCGACGACCAAATCTATAAT
GTAATTGTTACAGCCCACGCATTTGTAATAATCTTCTTCATGGTTATACCAATGATAATC
GGTGGCTTCGGTAACTGACTTGTCCCACTTATAATCGGAGCACCAGATATGGCATTTCCC
CGAATGAACAACATAAGCTTCTGACTTTTACCCCCATCATTTCTTCTCCTACTGGCATCA
TCAATAGTAGAAGCCGGAGCGGGGACAGGCTGAACCGTATATCCCCCCTTAGCCGGCAAT
CTAGCACATGCAGGAGCATCAGTCGACCTGACAATTTTTTCACTACACCTAGCAGGTGTG
TCATCAATCCTCGGAGCAATTAACTTCATTACCACAATTATCAATATAAAACCACCAGCC
ATGACACAATATCAAACTCCCTTATTTGTCTGATCAGTCTTAATTACCGCCGTGCTCCTA
CTCCTCTCCCTCCCTGTCTTAGCCGCTGGGATTACAATACTCCTTACAGACCGTAATCTA
AACACCACTTTCTTTGACCCGGCTGGAGGAGGCGACCCAATCCTCTACCAACATCTCTTC
TGATTCTTTGGCCACCCAGAGGTATACATTCTTATTCTCCCTGGCTTTGGAATCATCTCC
CATATCGTGACCTATTATTCAGGTAAAAAGGAGCCATTTGGGTATATGGGAATAGTCTGA
GCCATAATATCTATCGGGTTCCTAGGGTTTATTGTCTGAGCCCACCATATATTCACAGTA
GGGCTCGACGTAGACACACGGGCTTACTTCACATCTGCTACAATAATCATTGCCATCCCA
ACAGGGGTTAAAGTCTTTAGTTGATTGGCAACTCTACATGGAGGAAGTATCAAGTGATCC
CCTGCTATACTGTGAGCACTAGGCTTTATTTTTCTATTTACGGTGGGGGGACTCACAGGC
ATTGTGCTATCCAACTCTTCACTAGACATTGTCCTTCACGACACATACTATGTAGTCGCC
CACTTCCACTATGTCCTTTCTATGGGCGCTGTGTTCGCCATCATGGCCGGATTTGTACAC
TGATTCCCACTATTCACAGGATACACACTAGATGACACATGAGCTAAAACACACTTCGCC
ATTATATTTGTAGGGGTAAATTTAACATTTTTCCCACAACACTTTCTTGGTCTTTCAGGC
ATGCCACGACGCTATTCCGATTACCCAGATGCCTACACAACATGAAACACAGTGTCGTCT
ATAGGGTCCTTTATCTCATTAACAGCAGTTCTGATTATGGTCTTCATAATCTGAGAAGCC
TTCGCCTCTAAACGAGAGGTACTTAGCGTTGAACATACTTCCACTAACCTGGAGTGACTT
CACGGCTGCCCACCACCATACCACACATTTGAAGAGCCAACCTTCGTTAAAGTTAAATAA
GAAAGGAAGGATTCGAACCCCCTAAAACTGGTTTCAAGCCAGAACCATAGCCTCTATGTC
TTTCTCGATGAGATATTAGTAAACAAATTACATAACTTTGTCAAAGTTAAATTATAGATT
AAACTCTATATATCTTATATGGCTTATCCTTTACAACTAGGCCTACAAGATGCCTCCTCA
CCTATTATAGAAGAGCTAATAAATTTTCATGATCACACACTTATAATCGTATTCCTAATC
AGCTCTCTGGTCTTGTATATCATTACCCTCATGCTGACAACAAAGCTAACCCATACCAGC
ACCATAGACGCCCAAGAAGTAGAGACTATTTGAACAATTCTGCCAGCCGTAATCTTAATT
CTAATTGCCCTACCTTCCTTACGCATCCTATACATAATAGACGAAATTAACAGCCCGGCC
CTCACAGTAAAAACAATAGGTCACCAATGATACTGAAGTTATGAGTATACAGACTATGAA
AACCTCTGCTTCGACTCATACATGATTCCAACCCACGAATTAAAGCCCGGAGAACTTCGT
CTCTTAGAAGTGGATAACCGAGTAGTCCTCCCCATAGAGCTACCAGTCCGTATACTAATC
TCATCCGAAGACGTCCTTCACTCATGGGCCGTACCTTCCCTAGGACTAAAAACAGACGCT
ATTCCAGGGCGACTGAACCAAGCAACTATCTCATCCAACCGCCCTGGATTATTCTACGGC
CAATGTTCAGAGATCTGCGGATCTAACCATAGCTTTATGCCTATCGTACTTGAAATAGTC
CCTCTAAAAAACTTTGAGGACTGATCTCTATCAATAATTTAACCACATTACGAAGCTTAG
AGCGTTAACCTTTTAAGTTAAAGTTAGAGAATATCAGGTCTCCGTAATGAATGCCACAAC
TGGACACATCCACATGGTTTATCACTGTTTTATCAACTACAATCACACTATTCATACTAA
TGCAGCTAAAAATTTCACTTCACAACTTCCCTCAAGCCCCATCAATTAAATTGATAGAAC
TTACGAAAACAAACAACCCCTGAGAATCAAAATGAACGAAAATTTATTCGCCTCTTTCAT
TACCCCTACAATAATAGGCCTACCCATCGTTGTGCTTATTATCATACTCCCCTCAATGCT
TGTAACCTCCTCCAAACGACTAATTTCAAACCGCTTCCACTCGTTTCAACAATGGCTGGT
CAAACTTATTATCAAACAAATAATACTAATCCACTCACCTAAGGGGCGCACATGATCACT
CATACTAGTATCCCTAATTATATTTATTGGCTCAACTAACCTTCTAGGACTGCTACCGCA
CACGTTCACCCCAACAACACAACTGTCAACAAATTTAGGAATGGCAATCCCACTATGAGC
CGGGGCTGTTATCCTAGGCTTCCGCCATAAACTAAAAGCCTCCCTAGCCCACTTCCTACC
TCAAGGAACACCCATTTCCCTCATTCCCATATTGATCATCATTGAAACCATCAGCTTATT
CATTCAACCCATGGCCCTAGCGGTCCGTTTAACAGCCAACATCACCGCAGGTCACCTATT
AATTCACCTAATCGGCGGAGCCACACTAGTTCTCACTAGCATTAGTCCCCCTACAGCTAC
AATCACATTCATCATCCTAGCCCTTCTCACTATCTTAGAGTTTGCCGTGGCTCTAATTCA
AGCCTACGTATTCACTCTACTAGTAAGCCTTTACCTACATGATAACACCTAATGACCCAC
CAAACCCATGCTTTCCACATAGTGAACCCAAGCCCATGACCTTTAACAGGGGCCCTTTCT
GCCCTTCTAATGACCTCAGGCTTAGTTACATGATTCCACTATAACTCAACCATTCTCCTG
TCGCTAGGCCTCCTGGGCAACTCACTCACCATGTACCAGTGATGACGCGACGTAGTCCGA
GAAGGCACCTACCAAGGACATCACACACCCATTGTACAAAAAGGCCTGCGTTACGGAATA
ATCCTGTTTATTGTCTCCGAAGTATTCTTCTTCGCAGGGTTCTTCTGAGCGTTCTACCAC
TCAAGCCTAGCCCCAACACACGACTTAGGAGGTTGCTGGCCACCAACAGGAATTACACCC
CTTAACCCACTAGAAGTCCCACTCCTAAACACATCAGTCTTACTGGCATCGGGGGTATCC
ATTACATGAGCCCACCACAGCCTAATAGAAGGCAAACGAAGTAACATAAATCAAGCCCTA
CTCATCACAATCATATTAGGAATTTACTTCACCATCCTACAAGCCTCAGAATATTTCGAA
ACCCCATTCTCCATCTCAGACGGAATTTATGGCTCCACATTCTTTATGGCAACTGGATTC
CACGGACTCCACGTAATCATTGGCTCCACCTTCCTAACTATTTGTCTCCTGCGACAACTA
AAATACCACTTCACATCCAAACACCACTTCGGCTTTGAAGCAGCAGCATGATACTGACAC
TTCGTAGATGTGGTCTGATTATTCCTATATGTATCCATTTATTGATGAGGATCATACTTT
CTTAGTATAATAAGTACATCTGACTTCCAATCAGTTAGTTCCAGCATAAACCTAGAAGAA
AGTAGTGGACATATCACTTATCTTACTAATTAACGTTACACTAGCCATCACCCTAATCTC
TTTAGCCTTCTGGCTCCCCCACCTTAACGTCTACACTGAAAAAGCTAATCCATATGAATG
TGGATTTGACCCCATAAGCTCAGCCCGCCTGCCTTTCTCAATGAAATTTTTCCTAGTGGC
AATTACCTTCCTCCTGTTCGACCTTGAAATCGCACTACTCCTTCCACTTCCATGGGCTAT
ACAATACCCTGACATAAGCACACCTATATTCATAGCATTTATTCTCATTACAATTTTAGC
CCTGGGCCTAGCTTACGAATGAGTGCAAAAAGGCCTAGAGTGAACAGAATAACTGGTAAT
TAGTTTAATTAAAATTAATGATTTCGACTCATTAGATTATGACAATATCATAATTACCAA
AATGACCCCCGCCGTACTCAACATCACCCTAGCCTTCACTTTCTCCCTCCTTAGGGACAT
TGGTATTCCGAACTCACCTGATATCCACCCTTCTGTGCCTAGAGGGTATGATATTATCCC
TATTTGTCTTAGCTACTATCACACCCTTAAGCACACACTCAATAATTATATTTCCAATCC
CTATCATCATCCTAGTGTTCGCTGCCTGCGAAGCGGCTGTAGGGTTAGCCCTATTAGCCA
AAATCTCAAACACATATGGATCTGACTTTGTACAAAACCTAAACCTACTACAATGCTAAA
AATTGTCTTCCCAACACTAATGCTCTTGCCACTGACCTGACTTTCAAACAACGATAAGGC
ATGAGTCAACGTGACAGCCCATAGCCTCCTAATTAACCTTATCTCTATCAATCTTCTATA
CCAAAACAATGAAAATAGCCTAAGCTCCTCCATCTTATTCTCCGCAGACCCCCTATCCAC
CCCGCTTATAATCCTGACAACCTGACTACTTCCACTGATGCTCCTGGCCAGCCAAAACCA
CATCAAAAAAAAGCCTGAACAAAACAAAAAACTATATATCTCCCTTATAGTGTGCCTACA
AGTCCTACTTATTATGTCATTCTCTGCTAACGAGCTCATCATATTCTACATCCTATTTGA
AGCAACCCTCATTCCAACCCTCATTATTATCACACGGTGAGGAAACCAAACAGAGCGTCT
AAGCGCCGGTATTTACTTCCTATTTTATACCCTAGCAGGGTCTATTCCTCTATTGATTGC
CTTAATCTATATTCAAAATTCAATAGGGACACTAAATTTTATCCTAATAACATTATACTC
CCTACCAATTGACCAAACATGGTCTAACAACATTCTATGACTGGCCTGCATTATAGCCTT
CATAGTCAAAATACCATTATACGGAGTCCACCTGTGACTCCCCAAAGCCCATGTAGAGGC
TCCAATTGCAGGATCAATGATCTTAGCAGCAATTCTACTTAAACTAGGAGGCTACGGCAT
AATACGGGTCTCTACAATTCTCGACCCAGTGACCAAATATATAGCCTACCCCTTCATCCT
GTTGTCACTATGAGGAATAATTATAACCAGCTCTATCTGTCTCCGACAGACAGACCTAAA
ATCCCTAATCGCTTACTCCTCAGTCAGCCATATGGCCCTAGTCATCACCGCCATCATAAT
CCAAACCCCATGAAGCTTTATAGGGGCTACAACACTAATAATCGCTCACGGCCTAACATC
CTCACTATTATTCTGCCTGGCAAACACGAATTATGAGCGCATCCACAGTCGAACTATAAT
TATAGCCCGAGGGCTGCAAATAGTGTTTCCCCTGATAGCCACAGGGTGGATCATAGCAAG
CTTGGCCAACCTTGCCCTCCCACCAACAATCAACCTAATCGGAGAACTAATAATTACAGT
CTCCCTATTCTCTTGATCTAGCCCATCTATCATTTTACTAGGGGCAAATATTCTCATTAC
AACCGTTTACTCAATCTACATAATTGTCACCACACAACGAGGTAAACTTACCAACCACAT
AAATAACTTGCAACCCTCTCACACACGAGAACTAACACTTGTAGCCCTTCATATCTCTCC
CCTGATCCTACTCACCATCAACCCAAAACTAATTACAGGCCTCACACTGTGTTAATATAG
TTTTAAGAAAAATGTCAGACTGTGAATCTGAAGATAGGACATTAACACCCTTATTAACCA
AGAAAGCATGCAAGAGCTGCTAACTCATGCCACCGTACTTAAGCGTACGGCTTTCTTACT
TTTATAGGATAGAAGTAATCCATTGGTCTTAGGAGCCAAAAACTTGGTGCAACTCCAAAT
AAAAGTAATAAACATTATCACATCCTCTATCTTTCTTATCCTTACACTCCTAATACTTCC
TGCTGTCATCTCACTCACCAACATGACAAAACACATAAATTTCCCCAATTATGTAACCTC
ATGCATCAAGTATGCATTCTTCATCAGCCTTATTCCCCTGTCCTCCTTCTTTAACTCCGG
AGCAGAACTTATAATTACAAACTGACAATGGCTCTCCATTGGACCCATTAAACTATCGTT
AAGCCTAAAGTTCGACTTCTTCTCAATCATTTTCCTACCTGTAGCCCTCTACGTTACATG
GTCCATTATAGAGTTTTCTATATGATACATACACTCTGACCCAAACCTAAGCCGATTCAT
CAAATACCTACTAATATTCTTAATTACTATAATCATCTTAACTACCGCCAACAACCTATT
CCAACTCTTCATTGGCTGAGAGGGCGTAGGGGTCATATCCTTCCTATTAATTGGGTGATG
ATACGGACGTACTGACGCGAACACAGCCGCCCTACAAGCCATCCTATATAATCGTATCGG
TGATATCGGACTCATACTAGCAATAGCCTGGTTCTGCACAAAAGCCAACTCATGAGAACT
CCAACAAATCTTCATTGTAACCAACCCCAACACCATCCCACTTGCAGGCCTACTGCTAGC
AGCCACAGGAAAGTCAGCCCAATTCGGCCTCCACCCGTGACTACCATCAGCCATAGAAGG
CCCTACCCCCGTTTCAGCACTACTGCACTCCAGCACCATAGTCGTTGCAGGGGTGTTTTT
ACTAATTCGATTCCACCCCCTCATCTCCAGCAATAGTACCATCCTAACAACTATACTATG
CTTAGGCGCTATAACTACCCTATTCACAGCAATCTGCGCACTCACCCAAAATGACATCAA
AAAAATTGTAGCATTCTCAACATCAAGCCAGCTAGGACTTATAATAGTGACACTAGGGAT
TAACCAGCCCCACCTAGCCTTCCTACACATCTGCACCCACGCTTTCTTCAAAGCTATACT
ATTCATATGCGCAGGATCCATTATTCACAGCCTCAATGACGAGCAGGACATTCGAAAAAT
AGGGGGACTAGCAAAAACTATGCCATTTACTTCCTCCTGCCTAACAATTGGCAGCTTAGC
CTTAACAGGAATACCATTCCTCACAGGATTCTACTCCAAAGATTTAATTATTGAAGCGGC
TAATACCTGCTACACCAACGCCTGAGCCCTATCAATCACACTAGTAGCCACCTCCATAAC
AGCCGTCTATAGCATACGAATCATTTATTTCGTCCTAATAACTAAACCACGCTTCCCCAC
CACAATCATTATTAATGAGAACAACCCAATGCTAATAAACCCAATCAAACGACTGGCACT
AGGAAGCATCCTAGCAGGATTCTTCATCTCCTATAACATACCACCCACTAATATTCAAGT
AATAACAATACCTTGGTACATAAAAACTGCAGCCCTAATAATCACTATCGCAGGATTTGC
AATCGCATTAGACCTTAATAACATGACCAACAGTCTCAAGCCAACAAAACCCACACCCCT
AAACTCATTCTCAGCCTCACTAGGCTACTTCCCAACAATCACCCATCGACTTATTCCATT
AAAGGCCCTTAATACAAGCTTTAAGACAGCCCTAACTATACTCGACCTCATCTGATTAGA
AAAGACCATTCCAAAAACCACCTCCACCATCCATACCCTCACCTCCTCTATCCTTAGTAG
CCAAAAGGGGATAGTAAAATTATACTTCCTTTCATTCCTGGTAACACTAATTTGCATTCC
AGTAATTATACTCTCCTAGTTTCCTCGAGTGATTTCAATAATAATAAGCACACCCATAAG
CAGAGTCCAACCAGAAACAATCATCAATCATGCAGAACAATCATACAGAGCAGCTACACC
AGCACCCCCTTCACCCATAAGTCCCAACTCATCACCATCATAAATTACTCATCCCCCCAT
ACTATTAAATTCCAATACAACCTCCATTCCCTCATAATAATTACTTACAAACAACATACC
CGCCTCCATAAAAAAACTCATTAACATAATCCCAATTGTCAATCAGCTAGACGCTAAAGC
TTCAGGATAATTCTCAGCAGACATAGCAGTTGTGTAGCCAAATACTACCAACATGCCCCC
CAAATAAATTAAAAATACCATGAACCCTAAAAACGAGCCCCCAAACCCTAACACCGCTAA
ACAACCCGAGCACCCACTAATAATTAAACAAACCCCCCCGTAAATAGGCGAAGGCTTCAA
AGAAGTGCCTAAACAACCTAACACAATAGCCAAACTTAAAAAATAAATTAATTCTGTCAT
AATTTCTACATAGACTTCAACTATGACCAATGACATGAAAAATCATCGTTGTTATTCAAC
TATAGAAACACCTAATGACAATCATCCGAAAAAAACACCCACTAATCAAAATCATTAACC
ACTCATTCATCGACCTCCCAGCCCCATCAAACATCTCATCATGATGAAATTTTGGCTCTC
TGCTAGCCCTATGCTTAGCCATCCAAATCCTGACAGGACTGTTCCTGGCCATACATTACA
CATCAGACACATCAACAGCCTTCTCATCAGTAGCTCACATCTGCCGAGACGTAAACTACG
GCTGACTTATCCGTTACATACATGCTAACGGGGCCTCCATATTCTTCATCTGCCTGTTCC
TGCACGTAGGACGAGGTATATACTATGGCTCTTATAACATAATCGAAACATGAAACATAG
GAATTATCCTACTGTTTGCTGTTATGGCAACAGCCTTCATAGGTTATGTACTCCCATGAG
GTCAAATATCATTCTGAGGAGCCACAGTAATTACAAACCTCCTGTCAGCTATCCCCTATA
TCGGCTCAACCCTGGTAGAGTGAATCTGAGGCGGCTTTTCAGTAGACAAGGCCACCCTCA
CACGATTCTTCGCCTTCCACTTCATCCTCCCCTTTATTATCACCGCCCTCGTGCTAGTCC
ACCTTCTATTCCTACACGAGACAGGATCCAACAACCCAACAGGATTAAACTCAGATACAG
ACAAAATCCCATTTCACCCATACTATACAATCAAAGACCTGCTGGGGGTCCTCTTCTTAT
TAATAGTTCTCATAATTTTGGCTTTATTTTTCCCAGATGTGCTCGGAGACCCCGACAATT
TTACTCCTGCAAATCCACTCAACACTCCACCACACATTAAACCCGAATGGTACTTCCTTT
TCGCCTACGCCATCTTACGATCAATCCCCAACAAACTAGGCGGCGTCCTCGCCCTAATCC
TATCAATCTTAATCCTAGCCCTCATACCACTTCTTCACACCTCAAAACAGCTAGCCCTAA
CCTTCCGCCCAATCACACAAACAGTATACTGAATCCTAGTAGCCGACCTCCTCGTCCTCA
CATGAATCGGAGGCCAGCCAGTCGAACACCCATTCATTATTATCGGACAAACCGCCTCCA
CTGCCTACTTCGCCATCATCGTAATCCTAATGCCAATCGCAGGAATGATCGAAAACAACA
TCCTAGAACTAGATTAAAAGCCCTGATAGTATAAATATTACGCTGGTCTTGTAAACCAGT
AATGAAAAAACCACTTTTCTCAGGGCATCAAGAAGGAAGGACTGCTCCCCCACCATCAAC
ACCCAAAGCTGATATTCTACTTAAACTACTTCTTGTACATAAATTTATCTAACACATAAT
ACATCTATGTATATAGTGCATTAAGTTTTATTCCCCTAGCATATAAGCATGTATTATATA
TTAATTATCCCATACATTATATGTTTAATCAACATTATTCCTTTACAGCATGTCTATTAA
GATCAACTATTTAATTAATGCTCTATTCACATACTTGTATAATCCTCATACCCCATTTAG
TCATAAACTCTTCTTGTCCATACGGATATTCCTGACCTCATTTAGTCTCTTATTCCTCAT
CCTCCGTGAAACCAGCAACCCGCCCACCTTATGCCCCTCTCCTCGCTCCGGGCCCATTCT
AACTTGGGGGTTACTAATGTGGAACTTTATCAGGCATTTGGTTCTTACCTCAGGGCCATT
CCATGTTTTATCGTCCATACGTTCCCCTTAAATAAGACATCTCGATGGTACGGGTCTAAT
CAGCCCATGCTGCGACATAACTGTAATCCCGGGCAGTTGGTATTTCTTATTTCTGGTGTG
CACCGCCTCCCCATAGCCGTCAAGGCATGAAGGTCAACTTACTGTCTAGACGAACTTATC
ATTCAAGTGTCATTTATCCCCATAGTCACCCTGACAACATATTAATCCATTGGACCGGGA
CATATATAGAAGTCGTACTAACTATGCTATTGCTTTTTCCTCCATCAACCCCCTCCAGAG
CATACTCTTCATGCTAGATAGACATAAGCTCCACTAAACCAAGACATACCTAAGTATTCC
CCCCCCCGTGCCAAATACCCCATCATCCTAGGGATACATAACCGGGCTCTCGTACATTCG
AGTAGTCACCAAAATATCGCTTGAAATTTAGTATTGACTAAAAAAAATTACAAAATTTTT
AATACCAAAAAACAACCCAAAAATCCCAAAAATTTCAGGTAGGATTTCAGTATCGATTTT
TTAT
>Neodon fuscus 3 mitochondrion, complete genome.
GTTAATGTAGCTTATTTAAAGCAAAGCACTGAAAATGCTTAGATGGATGCAAGCATCCCA
TAAACAATAAAAGGTTTGGTCCTAGCCTTATAATTAGTTGGAGGTAGAATTACACATGCA
AATTTCAGTAAACCGGTGTCAAATCCCACGGAGTTTTTTCTAACTCCTAGGAGAGGGTAT
CAAGTACATTCAATAGCTAAAGACACCTTGCCTAGCCACACCCCCACGGGACCCAGCAGT
GATAAAAATTAAGCAATGAACGAAAGTTCGACTTAGTCATACCTCTTTAAGGGTTGGTAA
ATTTCGTGCCAGCCACCGCGGTCATACGATTAACCCAAACTAATTATTATCGGCGTAAAA
CGTGTTACTAGAATAATAGAAAATAGAATTAAAACCCATCCAATATGTGAAAATTCATCG
CTGGACCTAAAGCCAATGACGAAAGTAATTCTAGAAGCTAATACACGATAGCTAAGATCC
AAACTGGGATTAGATACCCCACTATGCTTAGCCCTAAACCTAAATAATTCAATAACAAAA
ATATTTGCCTGAGAACTACTGGCCACAGCTTAAAACTCAAAGGACTTGGCGGTACTTTAT
ATCCATCTAGAGGAGCCTGTTCTATAATCGATAAACCCCGTTATACCTTACCACCCCTTG
CTAATACAGCCTATATACCGCCATCTTCAGCAAACCCTAAAAGGGAGGAAAAGTAAGCAA
GAGAATCACCATAAAAACGTTAGGTCAAGGTGTAGCCAATGAGGTGGGAAGCAATGGGCT
ACATTTTCTTATAAAGAACATTACGCTACCCTTCATGAAACTGAAGGACAAAGGAGGATT
TAGTAGTAAATTAAGAATAGAGAGCTTAATTGAATAGAGCAATGAAGTACGTACACACCG
CCCGTCACCCTCCTCAAACTAAATAAACGAAAATATACATAATTACATCAAACTTTTACG
AGAGGAGATAAGTCGTAACAAGGTAAGCATACTGGAAAGTGTGCTTGGATGACCATGAAG
TAGCTTAACCAACAAAAGCGTCTGGTCTACACCCAGAAGACTCCACAACCAATGGACATC
ATGAACCAAACCTAGCCCTACAAATTCCAAACCCAATTATAAAACACAATAAAACAAATC
ATTTGACAAGAGAAAGTATTGGAGAAAGAAATCTACCTCAGGAGCTATAGAGAAAGTACC
GCAAGGGAAAGATGAAAGAATAATTTAAAGTAAAAATAAGCAAAGATTAAACCTTGTACC
TTTTGCATAATGAGTTAACTAGAAAACATCTAACCAAGAGACCCTACGCTAGATACCCCG
AAACCAAACGAGCTACCTAAGAGCAGTATAAAGAACCAACCCGTCTATGTAGCAAAATAG
TGGGACGACTCCTAGGTAGAGGTGAAAAGCCTACCGAGCTTGGTGATAGCTGGTTACCCG
ACAAAGAATTTAAGTTCGACTTTAAGACTACCTCAAGAAATAACAATCAAAATGTAATCT
TAAAATTTATACTAAAGAGGGACAGCTCTTTAGTAATGGGAACAACCTTATATAGTGAAT
AAACACCCTATCTTAAAACCATTGTTGGCCTAAAAGCAGCCACCGATAAAGAAAGCGTTA
AAGCTCAACACAACAAACCCCCTTAATCCCATAAATCACTATGAATTCCTATAAACATTA
ATCGGGTTAATCTATAACCATATAGATGAGATACTGTTAACATGAGTAACAAGAACACTG
TTCTCCATGCACAAGCCTATAACAACCCGGATAACCATTGTTAGTTAACATTATTAGGTG
AAAATGTCACCAATAAAACTAACCTAAACTCAAATGTTAATCCAACACAGGTGTGCAATA
AGGAAAGATTAAAAGAAGTAAAAGGAACTCGGCAAACAAGAATCCCGCCTGTTTACCAAA
AACATCACCTCTAGCATAGAAAGTATTAGAGGCACTGCCTGCCCAGTGACAAGAGTTCAA
CGGCCGCGGTATTCTGACCGTGCAAAGGTAGCATAATCACTTGTTCTTTAATTGAGGACT
GGAATGAACGGCCCCACGAGGATTCAACTGTCTCTTACTTCTAATCAGTGAAATTGACCT
CCCCGTGAAGAGGCGGGGATAGAACAATAAGACGAGAAGACCCTATGGAGCTTTAATTTC
CTAGCTTAACTACCCTACTACTACCCCTAATGGACCAAAAGACAAAAGAGATAAGCTAGT
AATTTCGGTTGGGGTGACCTCGGAGAACAAACCAACCTCCGAATGATTTTAACCAAGACC
TACAAGTCAAAGTACCAAAAATCCAATTGACCCAATCTATTTGATCAACGGACCAAGTTA
CCCTAGGGATAACAGCGCAATCCTATTCGAGAGTCCATATCGACAATTAGGGTTTACGAC
CTCGATGTTGGATCAGGACATCCCAATGGTGCAGCAGCTATTAATGGTTCGTTTGTTCAA
CGATTAAAGTCCTACGTGATCTGAGTTCAGACCGGAGTAATCCAGGTCGGTTTCTATCTA
TTAACTATTTCTCCCGGTACGAAAGGACAAGAGAAATGAGGCCTCCTTGATTCAAGCGCC
TTAAGACTAATTTATGAAGTCATCTAAATTCAGTAAGTCAGTTCAACAACACCCTAGACA
AGGGTTTTATTAGGGTGGCAGAGCCCGGAAATTGCGTAAGACTTAAAACCTTGTCCCCAG
AGGTTCAAATCCTCTCCCTAATAGTGCACTTCATAAACATCCTAACACTCTTAGTACCAG
TACTAGTCGCCATAGCATTCCTCACTTTAACCGAACGAAAAATTCTAGGTTATATACAAC
TACGAAAGGGCCCAAACATCGTAGGGCCCTACGGAATTCTCCAACCATTCGCAGACGCTA
TAAAACTATTCATTAAAGAACCTCTACGCCCCCTAGCTACTTCTACAACCCTATTCATCA
TTGCCCCAACACTATCTCTATTACTAGCCCTAAGCCTATGAATTCCACTCCCCATGCCAC
ACCCCCTAGTTAACCTAAACCTAGGAGTTCTATTTATCCTAGCCACATCAAGCCTTTCAG
TATATTCCATCTTATGATCAGGCTGAGCATCCAACTCCAAATATTCAATATTTGGGGCCC
TGCGAGCAGTAGCACAAACAATTTCATATGAAGTAACAATGGCAATCATCCTCCTATCCG
TCCTCCTAATGAATGGATCCTTCTCAATCCAAGCTCTCATCTACACACAAGAAACACTAT
GACTCCTGATCCCAGCCTGGCCACTAGCCATAATATGGTTCATCTCAACACTAGCAGAAA
CAAACCGAGCCCCATTCGATTTAACAGAAGGAGAGTCAGAATTAGTCTCAGGCTTCAACG
TAGAATATGCCGCTGGGCCTTTCGCCATATTTTTTATAGCCGAATACATAAACATTATCC
TAATAAATGCCCTCTCAACAATCGTATTCATAGGCCCACTACACGACCTCACAAGCCCGG
AACTTTACACTACAGACTTCACACTAAAAACCTTAATCCTAACAACCCTATTCTTGTGAA
TTCGGGCCTCTTACCCACGATTTCGATACGACCAACTAATACACCTCCTGTGAAAAAACT
TCTTACCACTAACCCTAGCCCTCTGTATATGACATATTTCAACCCCCATCTTCATAGCAA
GCATCCCACCCTGCACTTAGAAATATGTCTGAAAAAGAGTTACTTTGATAGAGTAAATTA
TAGAGGTTTAAACCCTCTTATTTCTAGAACGATAGGAATTGAACCTATACTTAAGAATCC
AAAATTCTCCGTGCTACCCATTACACCCCATTCTAAAGTAAGGTCAGCTAATAAAGCTAT
CGGGCCCATACCCCGAAAATGTTGGTTTAACCCCTTCCCATACTAATTAACCCCATCACA
CTTACAACTATTTACTCAGCTGTCATAACAGGCCCAATAATCACCATATTGAGCTCCAAT
TTATTCGTCATGTGAATCGGACTAGAAATAAACCTACTAGCCCTGATTCCACTTATAACT
AACAACCCTAACCCACGCTCCACTGAAGCAGCCACTAAATATTTTCTCACACAAGCGACT
GCTTCAATAATCTTTCTCCTCTCTACCCTAATAAACTTCAAACAACTGGGTCAATGGGTG
TTCCAACCAGAAACTGACGACATCATCATAACAATAACTTTCATCTCCCTAGCAATCAAA
CTAGGACTAGCCCCCTTCCACTCATGACTCCCAGAAGTTACACAAGGGATCAAGCTTAAC
GTAGGACTCATCCTCCTCACATGACAAAAACTCGCCCCATTATCTATCCTATTCCAATTC
TATGAACTAATCAACCACTACCTACTAATTCTATCAGCCATCACATCAGTACTAATTGGA
GCATGAAATGGACTCAACCAGACACAAACACGAAAAATCCTAGCCTACTCATCCATCACC
CACATAGGCTGAATAGTAGCTATCCTACCATACAACCCAGCACTAACAATCCTAAACCTC
CTAATCTATATAGTCATAACCACCCCCATATTTCTTATATTTCGCACTCACTCATTTACA
TCTATTACCTCATTATCACTCATATGAAATAAAATACCAATAACCCTACCCATAATCTCA
TTAATCTTACTATCTACAGGAGGACTTCCACCACTCACAGGATTTCTACCCAAATGAACT
ATCATGAACGAACTCATAAAAAACAGCAACCTGCTTCTAACCACTCTAATAGCAATAGCC
GCCCTAATCAATTTATTCTTCTACACACGACTAATTTATTCAACTTCACTAACCACATTC
CCTAGCAACAATAACTCCAAAATATACACCCACCAGACCCGTGCAAAAAACAATAACATA
CTATCACCAATAACAATCACTAGCACACTAATACTTCCCCTGTCTCCCTTACTTCTATAC
TAGAAGTTTAGGATAGTTAGTCCAAGAGCCTTCAAAGCCCTAAGCAAACCCATAAAGTTT
AACTTCTGATAAGGACTGCAAGACTACATCTTACATCTAATGAATGCAAATCAATCGCTT
TAATTAAGCTAAATCCTCTTCTAGATTGATAGGACTCAAACCTATAAACTTTTAGTTAAC
AGCTAAACACCTTAATATGGCTTCAATCTACTTCTCCCGCCTATCAGAAAGGGGGCGGGA
GAAGCCTTAGTAGAGTCGGTTCTCTACACCTTCGAATTTGCAATTCGATGTGATTATCAC
CTTAAGGCTTGGTAAAAAGAGGCTTCCCTCTGTGCTTAGATTTACAGTCTAATGCTTTAC
TCAGCCATTTTACCTATGTTCATTAACCGTTGATTATTCTCCACCAATCACAAAGACATC
GGGACTTTGTACCTGTTATTCGGGGCCTGAGCGGGGATAGTAGGAACGGCTCTCAGCATC
CTAATTCGAGCAGAACTTGGTCAACCAGGTACACTACTAGGCGACGACCAAATCTATAAT
GTAATTGTTACAGCCCACGCATTTGTAATAATCTTCTTCATGGTTATACCAATGATAATC
GGTGGCTTCGGTAACTGACTTGTCCCACTTATAATCGGAGCACCAGATATGGCATTTCCC
CGAATGAACAACATAAGCTTCTGACTTTTACCCCCATCATTTCTTCTCCTACTGGCATCA
TCAATAGTAGAAGCCGGAGCGGGGACAGGCTGAACCGTATATCCCCCCTTAGCCGGCAAT
CTAGCACATGCAGGAGCATCAGTCGACCTGACAATTTTTTCACTACACCTAGCAGGTGTG
TCATCAATCCTCGGAGCAATTAACTTCATTACCACAATTATCAATATAAAACCACCAGCC
ATGACACAATATCAAACTCCCTTATTTGTCTGATCAGTCTTAATTACCGCCGTGCTCCTA
CTCCTCTCCCTCCCTGTCTTAGCCGCTGGGATTACAATACTCCTTACAGACCGTAATCTA
AACACCACTTTCTTTGACCCGGCTGGAGGAGGCGACCCAATCCTCTACCAACATCTCTTC
TGATTCTTTGGCCACCCAGAGGTATACATTCTTATTCTCCCTGGCTTTGGAATCATCTCC
CATATCGTGACCTATTATTCAGGTAAAAAGGAGCCATTTGGGTATATGGGAATAGTCTGA
GCCATAATATCTATCGGGTTCCTAGGGTTTATTGTCTGAGCCCACCATATATTCACAGTA
GGGCTCGACGTAGACACACGGGCTTACTTCACATCTGCTACAATAATCATTGCCATCCCA
ACAGGGGTTAAAGTCTTTAGTTGATTGGCAACTCTACATGGAGGAAGTATCAAGTGATCC
CCTGCTATACTGTGAGCACTAGGCTTTATTTTTCTATTTACGGTGGGGGGACTCACAGGC
ATTGTGCTATCCAACTCTTCACTAGACATTGTCCTTCACGACACATACTATGTAGTCGCC
CACTTCCACTATGTCCTTTCTATGGGCGCTGTGTTCGCCATCATGGCCGGATTTGTACAC
TGATTCCCACTATTCACAGGATACACACTAGATGACACATGAGCTAAAACACACTTCGCC
ATTATATTTGTAGGGGTAAATTTAACATTTTTCCCACAACACTTTCTTGGTCTTTCAGGC
ATGCCACGACGCTATTCCGATTACCCAGATGCCTACACAACATGAAACACAGTGTCGTCT
ATAGGGTCCTTTATCTCATTAACAGCAGTTCTGATTATGGTCTTCATAATCTGAGAAGCC
TTCGCCTCTAAACGAGAGGTACTTAGCGTTGAACATACTTCCACTAACCTGGAGTGACTT
CACGGCTGCCCACCACCATACCACACATTTGAAGAGCCAACCTTCGTTAAAGTTAAATAA
GAAAGGAAGGATTCGAACCCCCTAAAACTGGTTTCAAGCCAGAACCATAGCCTCTATGTC
TTTCTCGATGAGATATTAGTAAACAAATTACATAACTTTGTCAAAGTTAAATTATAGATT
AAACTCTATATATCTTATATGGCTTATCCTTTACAACTAGGCCTACAAGATGCCTCCTCA
CCTATTATAGAAGAGCTAATAAATTTTCATGATCACACACTTATAATCGTATTCCTAATC
AGCTCTCTGGTCTTGTATATCATTACCCTCATGCTGACAACAAAGCTAACCCATACCAGC
ACCATAGACGCCCAAGAAGTAGAGACTATTTGAACAATTCTGCCAGCCGTAATCTTAATT
CTAATTGCCCTACCTTCCTTACGCATCCTATACATAATAGACGAAATTAACAGCCCGGCC
CTCACAGTAAAAACAATAGGTCACCAATGATACTGAAGTTATGAGTATACAGACTATGAA
AACCTCTGCTTCGACTCATACATGATTCCAACCCACGAATTAAAGCCCGGAGAACTTCGT
CTCTTAGAAGTGGATAACCGAGTAGTCCTCCCCATAGAGCTACCAGTCCGTATACTAATC
TCATCCGAAGACGTCCTTCACTCATGGGCCGTACCTTCCCTAGGACTAAAAACAGACGCT
ATTCCAGGGCGACTGAACCAAGCAACTATCTCATCCAACCGCCCTGGATTATTCTACGGC
CAATGTTCAGAGATCTGCGGATCTAACCATAGCTTTATGCCTATCGTACTTGAAATAGTC
CCTCTAAAAAACTTTGAGGACTGATCTCTATCAATAATTTAACCACATTACGAAGCTTAG
AGCGTTAACCTTTTAAGTTAAAGTTAGAGAATATCAGGTCTCCGTAATGAATGCCACAAC
TGGACACATCCACATGGTTTATCACTGTTTTATCAACTACAATCACACTATTCATACTAA
TGCAGCTAAAAATTTCACTTCACAACTTCCCTCAAGCCCCATCAATTAAATTGATAGAAC
TTACGAAAACAAACAACCCCTGAGAATCAAAATGAACGAAAATTTATTCGCCTCTTTCAT
TACCCCTACAATAATAGGCCTACCCATCGTTGTGCTTATTATCATACTCCCCTCAATGCT
TGTAACCTCCTCCAAACGACTAATTTCAAACCGCTTCCACTCGTTTCAACAATGGCTGGT
CAAACTTATTATCAAACAAATAATACTAATCCACTCACCTAAGGGGCGCACATGATCACT
CATACTAGTATCCCTAATTATATTTATTGGCTCAACTAACCTTCTAGGACTGCTACCGCA
CACGTTCACCCCAACAACACAACTGTCAACAAATTTAGGAATGGCAATCCCACTATGAGC
CGGGGCTGTTATCCTAGGCTTCCGCCATAAACTAAAAGCCTCCCTAGCCCACTTCCTACC
TCAAGGCACACCCATTTCCCTCATTCCCATATTGATCATCATTGAAACCATCAGCTTATT
CATTCAACCCATGGCCCTAGCGGTCCGTTTAACAGCCAACATCACCGCAGGTCACCTATT
AATTCACCTAATCGGCGGAGCCACACTAGTTCTCACTAGCATTAGTCCCCCTACAGCTAC
AATCACATTCATCATCCTAGCCCTTCTCACTATCTTAGAGTTTGCCGTGGCTCTAATTCA
AGCCTACGTATTCACTCTACTAGTAAGCCTTTACCTACATGATAACACCTAATGACCCAC
CAAACCCATGCTTTCCACATAGTGAACCCAAGCCCATGACCTTTAACAGGGGCCCTTTCT
GCCCTTCTAATGACCTCAGGCTTAGTTACATGATTCCACTATAACTCAACCATTCTCCTG
TCGCTAGGCCTCCTGGGCAACTCACTCACCATGTACCAGTGATGACGCGACGTAGTCCGA
GAAGGCACCTACCAAGGACATCACACACCCATTGTACAAAAAGGCCTGCGTTACGGAATA
ATCCTGTTTATTGTCTCCGAAGTATTCTTCTTCGCAGGGTTCTTCTGAGCGTTCTACCAC
TCAAGCCTAGCCCCAACACACGACTTAGGAGGTTGCTGGCCACCAACAGGAATTACACCC
CTTAACCCACTAGAAGTCCCACTCCTAAACACATCAGTCTTACTGGCATCGGGGGTATCC
ATTACATGAGCCCACCACAGCCTAATAGAAGGCAAACGAAGTAACATAAATCAAGCCCTA
CTCATCACAATCATATTAGGAATTTACTTCACCATCCTACAAGCCTCAGAATATTTCGAA
ACCCCATTCTCCATCTCAGACGGAATTTATGGCTCCACATTCTTTATGGCAACTGGATTC
CACGGACTCCACGTAATCATTGGCTCCACCTTCCTAACTATTTGTCTCCTGCGACAACTA
AAATACCACTTCACATCCAAACACCACTTCGGCTTTGAAGCAGCAGCATGATACTGACAC
TTCGTAGATGTGGTCTGATTATTCCTATATGTATCCATTTATTGATGAGGATCATACTTT
CTTAGTATAATAAGTACATCTGACTTCCAATCAGTTAGTTCCAGCATAAACCTAGAAGAA
AGTAGTGGACATATCACTTATCTTACTAATTAACGTTACACTAGCCATCACCCTAATCTC
TTTAGCCTTCTGGCTCCCCCACCTTAACGTCTACACTGAAAAAGCTAATCCATATGAATG
TGGATTTGACCCCATAAGCTCAGCCCGCCTGCCTTTCTCAATGAAATTTTTCCTAGTGGC
AATTACCTTCCTCCTGTTCGACCTTGAAATCGCACTACTCCTTCCACTTCCATGGGCTAT
ACAATACCCTGACATAAGCACACCTATATTCATAGCATTTATTCTCATTACAATTTTAGC
CCTGGGCCTAGCTTACGAATGAGTGCAAAAAGGCCTAGAGTGAACAGAATAACTGGTAAT
TAGTTTAATTAAAATTAATGATTTCGACTCATTAGATTATGACAATATCATAATTACCAA
AATGACCCCCGCCGTACTCAACATCACCCTAGCCTTCACTTTCTCCCTCCTTAGGGACAT
TGGTATTCCGAACTCACCTGATATCCACCCTTCTGTGCCTAGAGGGTATGATATTATCCC
TATTTGTCTTAGCTACTATCACACCCTTAAGCACACACTCAATAATTATATTTCCAATCC
CTATCATCATCCTAGTGTTCGCTGCCTGCGAAGCGGCTGTAGGGTTAGCCCTATTAGCCA
AAATCTCAAACACATATGGATCTGACTTTGTACAAAACCTAAACCTACTACAATGCTAAA
AATTGTCTTCCCAACACTAATGCTCTTGCCACTGACCTGACTTTCAAACAACGATAAGGC
ATGAGTCAACGTGACAGCCCATAGCCTCCTAATTAACCTTATCTCTATCAATCTTCTATA
CCAAAACAATGAAAATAGCCTAAGCTCCTCCATCTTATTCTCCGCAGACCCCCTATCCAC
CCCGCTTATAATCCTGACAACCTGACTACTTCCACTGATGCTCCTGGCCAGCCAAAACCA
CATCAAAAAAAAGCCTGAACAAAACAAAAAACTATATATCTCCCTTATAGTGTGCCTACA
AGTCCTACTTATTATGTCATTCTCTGCTAACGAGCTCATCATATTCTACATCCTATTTGA
AGCAACCCTCATTCCAACCCTCATTATTATCACACGGTGAGGAAACCAAACAGAGCGTCT
AAGCGCCGGTATTTACTTCCTATTTTATACCCTAGCAGGGTCTATTCCTCTATTGATTGC
CTTAATCTATATTCAAAATTCAATAGGGACACTAAATTTTATCCTAATAACATTATACTC
CCTACCAATTGACCAAACATGGTCTAACAACATTCTATGACTGGCCTGCATTATAGCCTT
CATAGTCAAAATACCATTATACGGAGTCCACCTGTGACTCCCCAAAGCCCATGTAGAGGC
TCCAATTGCAGGATCAATGATCTTAGCAGCAATTCTACTTAAACTAGGAGGCTACGGCAT
AATACGGGTCTCTACAATTCTCGACCCAGTGACCAAATATATAGCCTACCCCTTCATCCT
GTTGTCACTATGAGGAATAATTATAACCAGCTCTATCTGTCTCCGACAGACAGACCTAAA
ATCCCTAATCGCTTACTCCTCAGTCAGCCATATGGCCCTAGTCATCACCGCCATCATAAT
CCAAACCCCATGAAGCTTTATAGGGGCTACAACACTAATAATCGCTCACGGCCTAACATC
CTCACTATTATTCTGCCTGGCAAACACGAATTATGAGCGCATCCACAGTCGAACTATAAT
TATAGCCCGAGGGCTGCAAATAGTGTTTCCCCTGATAGCCACAGGGTGGATCATAGCAAG
CTTGGCCAACCTTGCCCTCCCACCAACAATCAACCTAATCGGAGAACTAATAATTACAGT
CTCCCTATTCTCTTGATCTAGCCCATCTATCATTTTACTAGGGGCAAATATTCTCATTAC
AACCGTTTACTCAATCTACATAATTGTCACCACACAACGAGGTAAACTTACCAACCACAT
AAATAACTTGCAACCCTCTCACACACGAGAACTAACACTTGTAGCCCTTCATATCTCTCC
CCTGATCCTACTCACCATCAACCCAAAACTAATTACAGGCCTCACACTGTGTTAATATAG
TTTTAAGAAAAATGTCAGACTGTGAATCTGAAGATAGGACATTAACACCCTTATTAACCA
AGAAAGCATGCAAGAGCTGCTAACTCATGCCACCGTACTTAAGCGTACGGCTTTCTTACT
TTTATAGGATAGAAGTAATCCATTGGTCTTAGGAGCCAAAAACTTGGTGCAACTCCAAAT
AAAAGTAATAAACATTATCACATCCTCTATCTTTCTTATCCTTACACTCCTAATACTTCC
TGCTGTCATCTCACTCACCAACATGACAAAACACATAAATTTCCCCAATTATGTAACCTC
ATGCATCAAGTATGCATTCTTCATCAGCCTTATTCCCCTGTCCTCCTTCTTTAACTCCGG
AGCAGAACTTATAATTACAAACTGACAATGGCTCTCCATTGGACCCATTAAACTATCGTT
AAGCCTAAAGTTCGACTTCTTCTCAATCATTTTCCTACCTGTAGCCCTCTACGTTACATG
GTCCATTATAGAGTTTTCTATATGATACATACACTCTGACCCAAACCTAAGCCGATTCAT
CAAATACCTACTAATATTCTTAATTACTATAATCATCTTAACTACCGCCAACAACCTATT
CCAACTCTTCATTGGCTGAGAGGGCGTAGGGGTCATATCCTTCCTATTAATTGGGTGATG
ATACGGACGTACTGACGCGAACACAGCCGCCCTACAAGCCATCCTATATAATCGTATCGG
TGATATCGGACTCATACTAGCAATAGCCTGGTTCTGCACAAAAGCCAACTCATGAGAACT
CCAACAAATCTTCATTGTAACCAACCCCAACACCATCCCACTTGCAGGCCTACTGCTAGC
AGCCACAGGAAAGTCAGCCCAATTCGGCCTCCACCCGTGACTACCATCAGCCATAGAAGG
CCCTACCCCCGTTTCAGCACTACTGCACTCCAGCACCATAGTCGTTGCAGGGGTGTTTTT
ACTAATTCGATTCCACCCCCTCATCTCCAGCAATAGTACCATCCTAACAACTATACTATG
CTTAGGCGCTATAACTACCCTATTCACAGCAATCTGCGCACTCACCCAAAATGACATCAA
AAAAATTGTAGCATTCTCAACATCAAGCCAGCTAGGACTTATAATAGTGACACTAGGGAT
TAACCAGCCCCACCTAGCCTTCCTACACATCTGCACCCACGCTTTCTTCAAAGCTATACT
ATTCATATGCGCAGGATCCATTATTCACAGCCTCAATGACGAGCAGGACATTCGAAAAAT
AGGGGGACTGGCAAAAACTATGCCATTTACTTCCTCCTGCCTAACAATTGGCAGCTTAGC
CTTAACAGGAATACCATTCCTCACAGGATTCTACTCCAAAGATTTAATTATTGAAGCGGC
TAATACCTGCTACACCAACGCCTGAGCCCTATCAATCACACTAGTAGCCACCTCCATAAC
AGCCGTCTATAGCATACGAATCATTTATTTCGTCCTAATAACTAAACCACGCTTCCCCAC
CACAATCATTATTAATGAGAACAACCCAATGCTAATAAACCCAATCAAACGACTGGCACT
AGGAAGCATCCTAGCAGGATTCTTCATCTCCTATAACATACCACCCACTAATATTCAAGT
AATAACAATACCTTGGTACATAAAAACTGCAGCCCTAATAATCACTATCGCAGGATTTGC
AATCGCATTAGACCTTAATAACATGACCAACAGTCTCAAGCCAACAAAACCCACACCCCT
AAACTCATTCTCAGCCTCACTAGGCTACTTCCCAACAATCACCCATCGACTTATTCCATT
AAAGGCCCTTAATACAAGCTTTAAGACAGCCCTAACTATACTCGACCTCATCTGATTAGA
AAAGACCATTCCAAAAACCACCTCCACCATCCACACCCTCACCTCCTCTATCCTTAGTAG
CCAAAAGGGGATAGTAAAATTATACTTCCTTTCATTCCTGGTAACACTAATTTGCATTCC
AGTAATTATACTCTCCTAGTTTCCTCGAGTGATTTCAATAATAATAAGCACACCCATAAG
CAGAGTCCAACCAGAAACAATCATCAATCATGCAGAACAATCATACAGAGCAGCTACACC
AGCACCCCCTTCACCCATAAGTCCCAACTCATCACCATCATAAATTACTCATCCCCCCAT
ACTATTAAATTCCAATACAACCTCCATTCCCTCATAATAATTACTTACAAACAACATACC
CGCCTCCATAAAAAAACTCATTAACATAATCCCAATTGTCAATCAGCTAGACGCTAAAGC
TTCAGGATAATTCTCAGCAGACATAGCAGTTGTGTAGCCAAATACTACCAACATGCCCCC
CAAATAAATTAAAAATACCATGAACCCTAAAAACGAGCCCCCAAACCCTAACACCGCTAA
ACAACCCGAGCACCCACTAATAATTAAACAAACCCCCCCGTAAATAGGCGAAGGCTTCAA
AGAAGTGCCTAAACAACCTAACACAATAGCCAAACTTAAAAAATAAATTAATTCTGTCAT
AATTTCTACATAGACTTCAACTATGACCAATGACATGAAAAATCATCGTTGTTATTCAAC
TATAGAAACACCTAATGACAATCATCCGAAAAAAACACCCACTAATCAAAATCATTAACC
ACTCATTCATCGACCTCCCAGCCCCATCAAACATCTCATCATGATGAAATTTTGGCTCTC
TGCTAGCCCTATGCTTAGCCATCCAAATCCTGACAGGACTGTTCCTGGCCATACATTACA
CATCAGACACATCAACAGCCTTCTCATCAGTAGCTCACATCTGCCGAGACGTAAACTACG
GCTGACTTATCCGTTACATACATGCTAACGGGGCCTCCATATTCTTCATCTGCCTGTTCC
TGCACGTAGGACGAGGTATATACTATGGCTCTTATAACATAATCGAAACATGAAACATAG
GAATTATCCTACTGTTTGCTGTTATGGCAACAGCCTTCATAGGTTATGTACTCCCATGAG
GTCAAATATCATTCTGAGGAGCCACAGTAATTACAAACCTCCTGTCAGCTATCCCCTATA
TCGGCTCAACCCTGGTAGAGTGAATCTGAGGCGGCTTTTCAGTAGACAAGGCCACCCTCA
CACGATTCTTCGCCTTCCACTTCATCCTCCCCTTTATTATCACCGCCCTCGTGCTAGTCC
ACCTTCTATTCCTACACGAGACAGGATCCAACAACCCAACAGGATTAAACTCAGATACAG
ACAAAATCCCATTTCACCCATACTATACAATCAAAGACCTGCTGGGGGTCCTCTTCTTAT
TAATAGTTCTCATAATTTTGGCTTTATTTTTCCCAGATGTGCTCGGAGACCCCGACAATT
TTACTCCTGCAAATCCACTCAACACTCCACCACACATTAAACCCGAATGGTACTTCCTTT
TCGCCTACGCCATCTTACGATCAATCCCCAACAAACTAGGCGGCGTCCTCGCCCTAATCC
TATCAATCTTAATCCTAGCCCTCATACCACTTCTTCACACCTCAAAACAGCTAGCCCTAA
CCTTCCGCCCAATCACACAAACAGTATACTGAATCCTAGTAGCCGACCTCCTCGTCCTCA
CATGAATCGGAGGCCAGCCAGTCGAACACCCATTCATTATTATCGGACAAACCGCCTCCA
CTGCCTACTTCGCCATCATCGTAATCCTAATGCCAATCGCAGGAATGATTGAAAACAACA
TCCTAGAACTAGATTAAAAGCCCTGATAGTATAAATATTACGCTGGTCTTGTAAACCAGT
AATGAAAAAACCACTTTTCTCAGGGCATCAAGAAGGAAGGACTGCTCCCCCACCATCAAC
ACCCAAAGCTGATATTCTACTTAAACTACTTCTTGTACATAAATTTATCTAACACATAAT
ACATCTATGTATATAGTGCATTAAGTTTTATTCCCCTAGCATATAAGCATGTATTATATA
TTAATTATCCCATACATTATATGTTTAATCAACATTATTCCTTTACAACATGTCTATTAA
GATCAACTATTTAATTAATGCTCTATTCACATACTTGTATAATCCTCATACCCCATTTAG
TCATAAACTCTTCTTGTCCATACGGATATTCCTGACCTCATTTAGTCTCTTATTCCTCAT
CCTCCGTGAAACCAGCAACCCGCCCACCTTATGCCCCTCTCCTCGCTCCGGGCCCATTCT
AACTTGGGGGTTACTAATGTGGAACTTTATCAGGCATTTGGTTCTTACCTCAGGGCCATT
CCATGTTTTATCGTCCATACGTTCCCCTTAAATAAGACATCTCGATGGTACGGGTCTAAT
CAGCCCATGCTGCGACATAACTGTAATCCCGGGCAGTTGGTATTTCTTATTTCTGGTGTG
CACCGCCTCCCCATAGCCGTCAAGGCATGAAGGTCAACTTACTGTCTAGACGAACTTATC
ATTCAAGTGTCATTTATCCCCATAGTCACCCTGACAACATATTAATCCATTGGACCGGGA
CATATATAGAAGTCGTACTAACTATGCTATTGCTTTTTCCTCCATCAACCCCCTCCAGAG
CATACTCTTCATGCTAGATAGACATAAGCTCCACTAAACCAAGACATACCTAAGTATTCC
CCCCCCCGTGCCAAATACCCCATCATCCTAGGGATACATAACCGGGCTCTCGTACATTCG
AGTAGTCACCAAAATATCGCTTGAAATTTAGTATTGACTAAAAAAAATTACAAAATTTTT
AATACCAAAAAACAACCCAAAAATCCCAAAAATTTCAGGTAGGATTTCAGTATCGATTTT
TTAT
